# Supplementary material for: Quantifying hierarchy and dynamics in US faculty hiring and retention
Source: Nature. 2022 Sep 21;610(7930):120–7. doi: 10.1038/s41586-022-05222-x (PMC9534765; doi:10.1038/s41586-022-05222-x)
Supplement: Supplementary file 3 — Source Data Fig. 1. [file 41586_2022_5222_MOESM3_ESM.csv]

Element	Attribute	Value	Subfigure
0	TaxonomyLevel	Academia	A
0	TaxonomyValue	Academia	A
0	NonUSPhD	10.501577490180928	A
0	USPhD	82.2440009624215	A
0	NonPhD	7.254421547397564	A
0	Color	#45A1F8	A
1	TaxonomyLevel	Umbrella	A
1	TaxonomyValue	Applied Sciences	A
1	NonUSPhD	6.675362791456058	A
1	USPhD	82.16207402576228	A
1	NonPhD	11.162563182781673	A
1	Color	#1b9e77	A
2	TaxonomyLevel	Umbrella	A
2	TaxonomyValue	Education	A
2	NonUSPhD	2.0028612303290414	A
2	USPhD	95.0071530758226	A
2	NonPhD	2.9899856938483547	A
2	Color	#d95f02	A
3	TaxonomyLevel	Umbrella	A
3	TaxonomyValue	Engineering	A
3	NonUSPhD	11.94511428862548	A
3	USPhD	85.59929355024964	A
3	NonPhD	2.4555921611248857	A
3	Color	#7570b3	A
4	TaxonomyLevel	Umbrella	A
4	TaxonomyValue	Humanities	A
4	NonUSPhD	6.595534479351907	A
4	USPhD	74.42205097806757	A
4	NonPhD	18.982414542580518	A
4	Color	#66a61e	A
5	TaxonomyLevel	Umbrella	A
5	TaxonomyValue	Mathematics and Computing	A
5	NonUSPhD	14.436443451807927	A
5	USPhD	83.23000500596865	A
5	NonPhD	2.3335515422234203	A
5	Color	#e7298a	A
6	TaxonomyLevel	Umbrella	A
6	TaxonomyValue	Medicine and Health	A
6	NonUSPhD	11.183430873853672	A
6	USPhD	81.71343142080987	A
6	NonPhD	7.1031377053364695	A
6	Color	#e6ab02	A
7	TaxonomyLevel	Umbrella	A
7	TaxonomyValue	Natural Sciences	A
7	NonUSPhD	18.666214631803477	A
7	USPhD	78.6371148874857	A
7	NonPhD	2.696670480710825	A
7	Color	#a6761d	A
8	TaxonomyLevel	Umbrella	A
8	TaxonomyValue	Social Sciences	A
8	NonUSPhD	5.541965859175675	A
8	USPhD	93.02454036139825	A
8	NonPhD	1.4334937794260765	A
8	Color	#666666	A
0	TaxonomyLevel	Umbrella	B
0	TaxonomyValue	Applied Sciences	B
0	Color	#1b9e77	B
0	Africa Fraction	0.0126582278481012	B
0	Asia Fraction	0.1475170399221032	B
0	Europe Fraction	0.5384615384615384	B
0	North America Fraction	0.2366114897760467	B
0	Oceania Fraction	0.049172346640701	B
0	South America Fraction	0.0194741966893865	B
0	Canada Fraction	0.229683698296837	B
0	United Kingdom Fraction	0.2024330900243309	B
1	TaxonomyLevel	Umbrella	B
1	TaxonomyValue	Education	B
1	Color	#d95f02	B
1	Africa Fraction	0.0106761565836298	B
1	Asia Fraction	0.099644128113879	B
1	Europe Fraction	0.3843416370106761	B
1	North America Fraction	0.4021352313167259	B
1	Oceania Fraction	0.096085409252669	B
1	South America Fraction	0.0106761565836298	B
1	Canada Fraction	0.3879003558718861	B
1	United Kingdom Fraction	0.1637010676156583	B
2	TaxonomyLevel	Umbrella	B
2	TaxonomyValue	Engineering	B
2	Color	#7570b3	B
2	Africa Fraction	0.0061867266591676	B
2	Asia Fraction	0.280652418447694	B
2	Europe Fraction	0.4955005624296963	B
2	North America Fraction	0.1836332958380202	B
2	Oceania Fraction	0.0337457817772778	B
2	South America Fraction	0.0118110236220472	B
2	Canada Fraction	0.1708825182686902	B
2	United Kingdom Fraction	0.1576728499156829	B
3	TaxonomyLevel	Umbrella	B
3	TaxonomyValue	Humanities	B
3	Color	#66a61e	B
3	Africa Fraction	0.0141438459223593	B
3	Asia Fraction	0.0650015046644598	B
3	Europe Fraction	0.665362624134818	B
3	North America Fraction	0.2208847427023773	B
3	Oceania Fraction	0.0309960878724044	B
3	South America Fraction	0.0075233222991272	B
3	Canada Fraction	0.2106833780960907	B
3	United Kingdom Fraction	0.3661593554162936	B
4	TaxonomyLevel	Umbrella	B
4	TaxonomyValue	Mathematics and Computing	B
4	Color	#e7298a	B
4	Africa Fraction	0.0028985507246376	B
4	Asia Fraction	0.2830039525691699	B
4	Europe Fraction	0.5125164690382081	B
4	North America Fraction	0.1770750988142292	B
4	Oceania Fraction	0.0284584980237154	B
4	South America Fraction	0.0102766798418972	B
4	Canada Fraction	0.1609255850644228	B
4	United Kingdom Fraction	0.131212200894031	B
5	TaxonomyLevel	Umbrella	B
5	TaxonomyValue	Medicine and Health	B
5	Color	#e6ab02	B
5	Africa Fraction	0.0146127618119824	B
5	Asia Fraction	0.3123883747361585	B
5	Europe Fraction	0.4307517454132164	B
5	North America Fraction	0.163013476213671	B
5	Oceania Fraction	0.0449748335768793	B
5	South America Fraction	0.0405910050332846	B
5	Canada Fraction	0.1448242345699011	B
5	United Kingdom Fraction	0.1477401587558723	B
6	TaxonomyLevel	Umbrella	B
6	TaxonomyValue	Natural Sciences	B
6	Color	#a6761d	B
6	Africa Fraction	0.0102991291177584	B
6	Asia Fraction	0.3029155622870125	B
6	Europe Fraction	0.4834532374100719	B
6	North America Fraction	0.1365391897008709	B
6	Oceania Fraction	0.038318818629307	B
6	South America Fraction	0.0311245740249905	B
6	Canada Fraction	0.1236319722243188	B
6	United Kingdom Fraction	0.1595592120160012	B
7	TaxonomyLevel	Umbrella	B
7	TaxonomyValue	Social Sciences	B
7	Color	#666666	B
7	Africa Fraction	0.0120874012087401	B
7	Asia Fraction	0.0799628079962808	B
7	Europe Fraction	0.5774058577405857	B
7	North America Fraction	0.305904230590423	B
7	Oceania Fraction	0.0399814039981404	B
7	South America Fraction	0.00697350069735	B
7	Canada Fraction	0.2802784222737819	B
7	United Kingdom Fraction	0.3020881670533643	B
0	TaxonomyLevel	Field	C
0	TaxonomyValue	Mathematics	C
0	Risk Ratio	-0.1497509847550613	C
0	P	0.915441719889563	C
1	TaxonomyLevel	Umbrella	C
1	TaxonomyValue	Mathematics and Computing	C
1	Risk Ratio	0.04062297698018079	C
1	P	0.6928946925325421	C
2	TaxonomyLevel	Academia	C
2	TaxonomyValue	Academia	C
2	Risk Ratio	-0.053570989887173064	C
2	P	0.011522992210879887	C
3	TaxonomyLevel	Field	C
3	TaxonomyValue	Biological Sciences	C
3	Risk Ratio	-0.09939893226668844	C
3	P	0.9826927294571418	C
4	TaxonomyLevel	Umbrella	C
4	TaxonomyValue	Natural Sciences	C
4	Risk Ratio	-0.0069628793438977175	C
4	P	0.8615329181816027	C
5	TaxonomyLevel	Field	C
5	TaxonomyValue	Statistics	C
5	Risk Ratio	-0.2746721718991191	C
5	P	0.915441719889563	C
6	TaxonomyLevel	Umbrella	C
6	TaxonomyValue	Applied Sciences	C
6	Risk Ratio	-0.12271998603048831	C
6	P	0.35233972968873634	C
7	TaxonomyLevel	Field	C
7	TaxonomyValue	Psychology	C
7	Risk Ratio	-0.3183392099735539	C
7	P	0.7326884753244646	C
8	TaxonomyLevel	Umbrella	C
8	TaxonomyValue	Social Sciences	C
8	Risk Ratio	-0.10994119785955321	C
8	P	0.35233972968873634	C
9	TaxonomyLevel	Field	C
9	TaxonomyValue	Civil Engineering	C
9	Risk Ratio	0.21002176607266262	C
9	P	0.915441719889563	C
10	TaxonomyLevel	Umbrella	C
10	TaxonomyValue	Engineering	C
10	Risk Ratio	0.0871448570533622	C
10	P	0.4120145993927794	C
11	TaxonomyLevel	Field	C
11	TaxonomyValue	Environmental Engineering	C
11	Risk Ratio	-0.002494850709068853	C
11	P	1.0	C
12	TaxonomyLevel	Field	C
12	TaxonomyValue	Linguistics	C
12	Risk Ratio	0.06757270374127397	C
12	P	1.0	C
13	TaxonomyLevel	Umbrella	C
13	TaxonomyValue	Humanities	C
13	Risk Ratio	0.04504983780324866	C
13	P	0.5278829808254719	C
14	TaxonomyLevel	Field	C
14	TaxonomyValue	Exercise Science, Kinesiology, Rehab, Health	C
14	Risk Ratio	-0.0036247246233278656	C
14	P	1.0	C
15	TaxonomyLevel	Umbrella	C
15	TaxonomyValue	Medicine and Health	C
15	Risk Ratio	-0.0716722668098642	C
15	P	0.35233972968873634	C
16	TaxonomyLevel	Field	C
16	TaxonomyValue	Chemistry	C
16	Risk Ratio	0.062344176201382516	C
16	P	1.0	C
17	TaxonomyLevel	Field	C
17	TaxonomyValue	Biochemistry	C
17	Risk Ratio	-0.024162828532055	C
17	P	1.0	C
18	TaxonomyLevel	Field	C
18	TaxonomyValue	Physics	C
18	Risk Ratio	-0.0312804174600137	C
18	P	1.0	C
19	TaxonomyLevel	Field	C
19	TaxonomyValue	Agricultural Engineering	C
19	Risk Ratio	0.27345518082421555	C
19	P	0.915441719889563	C
20	TaxonomyLevel	Field	C
20	TaxonomyValue	Chemical Engineering	C
20	Risk Ratio	0.24193075241558953	C
20	P	0.915441719889563	C
21	TaxonomyLevel	Field	C
21	TaxonomyValue	Aerospace Engineering	C
21	Risk Ratio	0.2113621844773621	C
21	P	0.9826927294571418	C
22	TaxonomyLevel	Field	C
22	TaxonomyValue	Industrial Engineering	C
22	Risk Ratio	-0.32498715315832594	C
22	P	0.9826927294571418	C
23	TaxonomyLevel	Field	C
23	TaxonomyValue	Systems Engineering	C
23	Risk Ratio	-0.31804207927462197	C
23	P	0.9826927294571418	C
24	TaxonomyLevel	Field	C
24	TaxonomyValue	Mechanical Engineering	C
24	Risk Ratio	0.1131317200425216	C
24	P	0.9826927294571418	C
25	TaxonomyLevel	Field	C
25	TaxonomyValue	Management	C
25	Risk Ratio	-0.1868332927608536	C
25	P	0.915441719889563	C
26	TaxonomyLevel	Field	C
26	TaxonomyValue	Electrical Engineering	C
26	Risk Ratio	0.18509212960358104	C
26	P	0.915441719889563	C
27	TaxonomyLevel	Field	C
27	TaxonomyValue	Computer Engineering	C
27	Risk Ratio	0.24809126687720645	C
27	P	0.915441719889563	C
28	TaxonomyLevel	Field	C
28	TaxonomyValue	Materials Engineering	C
28	Risk Ratio	0.49325563195922073	C
28	P	0.4606518246888971	C
29	TaxonomyLevel	Field	C
29	TaxonomyValue	Biomedical Engineering	C
29	Risk Ratio	0.3122935165842903	C
29	P	0.915441719889563	C
30	TaxonomyLevel	Field	C
30	TaxonomyValue	Architecture	C
30	Risk Ratio	0.2905121898577693	C
30	P	0.915441719889563	C
31	TaxonomyLevel	Field	C
31	TaxonomyValue	Computer Science	C
31	Risk Ratio	0.2625030405680094	C
31	P	0.8231657320761459	C
32	TaxonomyLevel	Field	C
32	TaxonomyValue	Information Technology	C
32	Risk Ratio	0.009242969025540367	C
32	P	1.0	C
33	TaxonomyLevel	Field	C
33	TaxonomyValue	Management Information Systems	C
33	Risk Ratio	-0.24944666138939978	C
33	P	1.0	C
34	TaxonomyLevel	Field	C
34	TaxonomyValue	Finance	C
34	Risk Ratio	-0.22948736144426937	C
34	P	0.9826927294571418	C
35	TaxonomyLevel	Field	C
35	TaxonomyValue	Economics	C
35	Risk Ratio	-0.06828451733113569	C
35	P	1.0	C
36	TaxonomyLevel	Field	C
36	TaxonomyValue	Accounting	C
36	Risk Ratio	-0.08280146388047623	C
36	P	1.0	C
37	TaxonomyLevel	Field	C
37	TaxonomyValue	Physiology	C
37	Risk Ratio	0.25080865657500806	C
37	P	0.7326884753244646	C
38	TaxonomyLevel	Field	C
38	TaxonomyValue	Information Science	C
38	Risk Ratio	-0.03779755916956974	C
38	P	1.0	C
39	TaxonomyLevel	Field	C
39	TaxonomyValue	Atmospheric Sciences and Meteorology	C
39	Risk Ratio	-0.04402041257203801	C
39	P	1.0	C
40	TaxonomyLevel	Field	C
40	TaxonomyValue	Geology	C
40	Risk Ratio	0.1462780408493838	C
40	P	0.915441719889563	C
41	TaxonomyLevel	Field	C
41	TaxonomyValue	Microbiology	C
41	Risk Ratio	0.09339089264119395	C
41	P	0.9826927294571418	C
42	TaxonomyLevel	Field	C
42	TaxonomyValue	English Language and Literature	C
42	Risk Ratio	-0.24742479598186023	C
42	P	0.915441719889563	C
43	TaxonomyLevel	Field	C
43	TaxonomyValue	Music	C
43	Risk Ratio	0.04509085443443106	C
43	P	1.0	C
44	TaxonomyLevel	Field	C
44	TaxonomyValue	Veterinary Medical Sciences	C
44	Risk Ratio	-0.2737608124268521	C
44	P	0.8231657320761459	C
45	TaxonomyLevel	Field	C
45	TaxonomyValue	Immunology	C
45	Risk Ratio	-0.06668820375199655	C
45	P	1.0	C
46	TaxonomyLevel	Field	C
46	TaxonomyValue	Cell Biology	C
46	Risk Ratio	0.060975911043968586	C
46	P	1.0	C
47	TaxonomyLevel	Field	C
47	TaxonomyValue	Neuroscience	C
47	Risk Ratio	-0.22671464382301543	C
47	P	0.915441719889563	C
48	TaxonomyLevel	Field	C
48	TaxonomyValue	Ecology	C
48	Risk Ratio	-0.297680548640685	C
48	P	0.9826927294571418	C
49	TaxonomyLevel	Field	C
49	TaxonomyValue	Evolutionary Biology	C
49	Risk Ratio	-0.29756574379911027	C
49	P	0.9826927294571418	C
50	TaxonomyLevel	Field	C
50	TaxonomyValue	History	C
50	Risk Ratio	0.3326340211789052	C
50	P	0.20091210908255447	C
51	TaxonomyLevel	Field	C
51	TaxonomyValue	Environmental Sciences	C
51	Risk Ratio	-0.09259865948964645	C
51	P	1.0	C
52	TaxonomyLevel	Field	C
52	TaxonomyValue	Human Development and Family Sciences	C
52	Risk Ratio	-0.3373281881811077	C
52	P	0.9826927294571418	C
53	TaxonomyLevel	Field	C
53	TaxonomyValue	Art History and Criticism	C
53	Risk Ratio	-0.15238878922087729	C
53	P	1.0	C
54	TaxonomyLevel	Field	C
54	TaxonomyValue	Urban and Regional Planning	C
54	Risk Ratio	0.6708978722249019	C
54	P	0.7326884753244646	C
55	TaxonomyLevel	Field	C
55	TaxonomyValue	International Affairs	C
55	Risk Ratio	0.060018083584630656	C
55	P	1.0	C
56	TaxonomyLevel	Field	C
56	TaxonomyValue	Marketing	C
56	Risk Ratio	0.10486154514853742	C
56	P	1.0	C
57	TaxonomyLevel	Field	C
57	TaxonomyValue	Philosophy	C
57	Risk Ratio	0.05098392871880462	C
57	P	1.0	C
58	TaxonomyLevel	Field	C
58	TaxonomyValue	Education	C
58	Risk Ratio	0.016636001591861932	C
58	P	1.0	C
59	TaxonomyLevel	Umbrella	C
59	TaxonomyValue	Education	C
59	Risk Ratio	-0.20426821784661023	C
59	P	0.4120145993927794	C
60	TaxonomyLevel	Field	C
60	TaxonomyValue	Curriculum and Instruction	C
60	Risk Ratio	-0.3394118035647893	C
60	P	0.9826927294571418	C
61	TaxonomyLevel	Field	C
61	TaxonomyValue	Geography	C
61	Risk Ratio	-0.008018942524218213	C
61	P	1.0	C
62	TaxonomyLevel	Field	C
62	TaxonomyValue	Education Administration	C
62	Risk Ratio	0.2508596918876916	C
62	P	1.0	C
63	TaxonomyLevel	Field	C
63	TaxonomyValue	Germanic Languages and Literatures	C
63	Risk Ratio	0.7125125504416672	C
63	P	0.915441719889563	C
64	TaxonomyLevel	Field	C
64	TaxonomyValue	Business Administration	C
64	Risk Ratio	-0.05470134278839128	C
64	P	1.0	C
65	TaxonomyLevel	Field	C
65	TaxonomyValue	Public Health	C
65	Risk Ratio	-0.22873078418216686	C
65	P	0.915441719889563	C
66	TaxonomyLevel	Field	C
66	TaxonomyValue	Political Science	C
66	Risk Ratio	0.12480543111264147	C
66	P	1.0	C
67	TaxonomyLevel	Field	C
67	TaxonomyValue	Agricultural Economics	C
67	Risk Ratio	0.145725120018994	C
67	P	1.0	C
68	TaxonomyLevel	Field	C
68	TaxonomyValue	Environmental Health Sciences	C
68	Risk Ratio	0.0004591499484629995	C
68	P	1.0	C
69	TaxonomyLevel	Field	C
69	TaxonomyValue	Biostatistics	C
69	Risk Ratio	-0.43025939785037864	C
69	P	0.915441719889563	C
70	TaxonomyLevel	Field	C
70	TaxonomyValue	Anthropology	C
70	Risk Ratio	0.08150811811271806	C
70	P	1.0	C
71	TaxonomyLevel	Field	C
71	TaxonomyValue	Epidemiology	C
71	Risk Ratio	0.29675635627437275	C
71	P	0.915441719889563	C
72	TaxonomyLevel	Field	C
72	TaxonomyValue	Social Work	C
72	Risk Ratio	0.24156608596783669	C
72	P	0.9826927294571418	C
73	TaxonomyLevel	Field	C
73	TaxonomyValue	Biophysics	C
73	Risk Ratio	0.3596617603539654	C
73	P	0.8231657320761459	C
74	TaxonomyLevel	Field	C
74	TaxonomyValue	Molecular Biology	C
74	Risk Ratio	0.14713672985155657	C
74	P	0.915441719889563	C
75	TaxonomyLevel	Field	C
75	TaxonomyValue	Nutrition Sciences	C
75	Risk Ratio	-0.3067416910726862	C
75	P	0.915441719889563	C
76	TaxonomyLevel	Field	C
76	TaxonomyValue	Plant Sciences	C
76	Risk Ratio	0.06779610662837478	C
76	P	1.0	C
77	TaxonomyLevel	Field	C
77	TaxonomyValue	Comparative Literature	C
77	Risk Ratio	-0.019285670767921825	C
77	P	1.0	C
78	TaxonomyLevel	Field	C
78	TaxonomyValue	Gender Studies	C
78	Risk Ratio	0.03914107549874538	C
78	P	1.0	C
79	TaxonomyLevel	Field	C
79	TaxonomyValue	Classics and Classical Languages	C
79	Risk Ratio	-0.16381269190198341	C
79	P	0.9938588185320992	C
80	TaxonomyLevel	Field	C
80	TaxonomyValue	Spanish Language and Literature	C
80	Risk Ratio	-0.28755879892448866	C
80	P	1.0	C
81	TaxonomyLevel	Field	C
81	TaxonomyValue	Pharmacology	C
81	Risk Ratio	-0.19448840613516852	C
81	P	0.915441719889563	C
82	TaxonomyLevel	Field	C
82	TaxonomyValue	Astronomy	C
82	Risk Ratio	-0.2860753617492223	C
82	P	0.915441719889563	C
83	TaxonomyLevel	Field	C
83	TaxonomyValue	Near and Middle Eastern Languages and Cultures	C
83	Risk Ratio	0.37778132962087985	C
83	P	0.9826927294571418	C
84	TaxonomyLevel	Field	C
84	TaxonomyValue	Asian Languages	C
84	Risk Ratio	0.1650592462704962	C
84	P	1.0	C
85	TaxonomyLevel	Field	C
85	TaxonomyValue	Asian Studies	C
85	Risk Ratio	0.6381710945544752	C
85	P	0.915441719889563	C
86	TaxonomyLevel	Field	C
86	TaxonomyValue	Sociology	C
86	Risk Ratio	0.11243266756535593	C
86	P	1.0	C
87	TaxonomyLevel	Field	C
87	TaxonomyValue	Slavic Languages and Literatures	C
87	Risk Ratio	-0.4849336823898841	C
87	P	1.0	C
88	TaxonomyLevel	Field	C
88	TaxonomyValue	Entomology	C
88	Risk Ratio	0.06540647560163364	C
88	P	1.0	C
89	TaxonomyLevel	Field	C
89	TaxonomyValue	Theatre Literature, History and Criticism	C
89	Risk Ratio	0.14184899402589893	C
89	P	1.0	C
90	TaxonomyLevel	Field	C
90	TaxonomyValue	Religious Studies	C
90	Risk Ratio	0.17137197985801575	C
90	P	0.9826927294571418	C
91	TaxonomyLevel	Field	C
91	TaxonomyValue	Theological Studies	C
91	Risk Ratio	0.11206481448341757	C
91	P	0.9826927294571418	C
92	TaxonomyLevel	Field	C
92	TaxonomyValue	Pathology	C
92	Risk Ratio	0.037649567385875854	C
92	P	1.0	C
93	TaxonomyLevel	Field	C
93	TaxonomyValue	Anatomy	C
93	Risk Ratio	-0.23187849024493876	C
93	P	0.915441719889563	C
94	TaxonomyLevel	Field	C
94	TaxonomyValue	Pharmacy	C
94	Risk Ratio	0.022982510541328525	C
94	P	1.0	C
95	TaxonomyLevel	Field	C
95	TaxonomyValue	Genetics	C
95	Risk Ratio	0.3198941243814362	C
95	P	0.915441719889563	C
96	TaxonomyLevel	Field	C
96	TaxonomyValue	Natural Resources	C
96	Risk Ratio	0.00011705911328487693	C
96	P	1.0	C
97	TaxonomyLevel	Field	C
97	TaxonomyValue	Marine Sciences	C
97	Risk Ratio	-0.3068491391919767	C
97	P	0.915441719889563	C
98	TaxonomyLevel	Field	C
98	TaxonomyValue	Pharmaceutical Sciences	C
98	Risk Ratio	0.008843028340257849	C
98	P	1.0	C
99	TaxonomyLevel	Field	C
99	TaxonomyValue	Speech and Hearing Sciences	C
99	Risk Ratio	-0.14295795384204313	C
99	P	1.0	C
100	TaxonomyLevel	Field	C
100	TaxonomyValue	Communication Disorders and Sciences	C
100	Risk Ratio	-0.07723532504307773	C
100	P	1.0	C
101	TaxonomyLevel	Field	C
101	TaxonomyValue	Health, Physical Education, Recreation	C
101	Risk Ratio	0.28168726355962875	C
101	P	0.9826927294571418	C
102	TaxonomyLevel	Field	C
102	TaxonomyValue	Plant Pathology	C
102	Risk Ratio	0.13394782091866148	C
102	P	1.0	C
103	TaxonomyLevel	Field	C
103	TaxonomyValue	Food Science	C
103	Risk Ratio	-0.3992526818884746	C
103	P	0.915441719889563	C
104	TaxonomyLevel	Field	C
104	TaxonomyValue	Animal Sciences	C
104	Risk Ratio	-0.2297474973785644	C
104	P	0.9826927294571418	C
105	TaxonomyLevel	Field	C
105	TaxonomyValue	Soil Science	C
105	Risk Ratio	-0.3074285251922469	C
105	P	1.0	C
106	TaxonomyLevel	Field	C
106	TaxonomyValue	Forestry and Forest Resources	C
106	Risk Ratio	-0.3554722355342469	C
106	P	0.915441719889563	C
0	TaxonomyLevel	Field	D
0	TaxonomyValue	Mathematics	D
0	Risk Ratio	-0.042988004003120577	D
0	P	0.6434658381232063	D
1	TaxonomyLevel	Umbrella	D
1	TaxonomyValue	Mathematics and Computing	D
1	Risk Ratio	0.17774973013221376	D
1	P	4.664410810779528e-05	D
2	TaxonomyLevel	Academia	D
2	TaxonomyValue	Academia	D
2	Risk Ratio	0.23378728469457175	D
2	P	3.5969361260130803e-106	D
3	TaxonomyLevel	Field	D
3	TaxonomyValue	Biological Sciences	D
3	Risk Ratio	0.03037224430589348	D
3	P	0.751057793849809	D
4	TaxonomyLevel	Umbrella	D
4	TaxonomyValue	Natural Sciences	D
4	Risk Ratio	0.17868563740149349	D
4	P	4.532825879539551e-17	D
5	TaxonomyLevel	Field	D
5	TaxonomyValue	Statistics	D
5	Risk Ratio	0.21955510317786758	D
5	P	0.15581036690392594	D
6	TaxonomyLevel	Umbrella	D
6	TaxonomyValue	Applied Sciences	D
6	Risk Ratio	0.19541421106556817	D
6	P	1.7260041532835601e-09	D
7	TaxonomyLevel	Field	D
7	TaxonomyValue	Psychology	D
7	Risk Ratio	0.20271357284048422	D
7	P	0.1622646986288633	D
8	TaxonomyLevel	Umbrella	D
8	TaxonomyValue	Social Sciences	D
8	Risk Ratio	0.4022810021240849	D
8	P	2.38190553006036e-14	D
9	TaxonomyLevel	Field	D
9	TaxonomyValue	Civil Engineering	D
9	Risk Ratio	0.355205490308789	D
9	P	0.023477721393426278	D
10	TaxonomyLevel	Umbrella	D
10	TaxonomyValue	Engineering	D
10	Risk Ratio	0.3230531339204256	D
10	P	8.232416033906291e-15	D
11	TaxonomyLevel	Field	D
11	TaxonomyValue	Environmental Engineering	D
11	Risk Ratio	0.2984361628832534	D
11	P	0.0918672237739527	D
12	TaxonomyLevel	Field	D
12	TaxonomyValue	Linguistics	D
12	Risk Ratio	-0.305644619842943	D
12	P	0.5488463309165098	D
13	TaxonomyLevel	Umbrella	D
13	TaxonomyValue	Humanities	D
13	Risk Ratio	0.31829526484355253	D
13	P	1.740880838652963e-44	D
14	TaxonomyLevel	Field	D
14	TaxonomyValue	Exercise Science, Kinesiology, Rehab, Health	D
14	Risk Ratio	0.2273088380434419	D
14	P	0.04542662652417477	D
15	TaxonomyLevel	Umbrella	D
15	TaxonomyValue	Medicine and Health	D
15	Risk Ratio	0.14373193448967228	D
15	P	1.404431287015649e-10	D
16	TaxonomyLevel	Field	D
16	TaxonomyValue	Chemistry	D
16	Risk Ratio	0.08820060400785847	D
16	P	0.4076031795033831	D
17	TaxonomyLevel	Field	D
17	TaxonomyValue	Biochemistry	D
17	Risk Ratio	0.29959743054017207	D
17	P	7.72442435197477e-05	D
18	TaxonomyLevel	Field	D
18	TaxonomyValue	Physics	D
18	Risk Ratio	0.007056573671332163	D
18	P	0.961032463823064	D
19	TaxonomyLevel	Field	D
19	TaxonomyValue	Agricultural Engineering	D
19	Risk Ratio	0.36502680389309955	D
19	P	0.039597365136421266	D
20	TaxonomyLevel	Field	D
20	TaxonomyValue	Chemical Engineering	D
20	Risk Ratio	0.06803684877033153	D
20	P	0.771349090634189	D
21	TaxonomyLevel	Field	D
21	TaxonomyValue	Aerospace Engineering	D
21	Risk Ratio	0.14166297620729817	D
21	P	0.4894948038728827	D
22	TaxonomyLevel	Field	D
22	TaxonomyValue	Industrial Engineering	D
22	Risk Ratio	0.2785910257301774	D
22	P	0.32438095313439796	D
23	TaxonomyLevel	Field	D
23	TaxonomyValue	Systems Engineering	D
23	Risk Ratio	0.43898116723283775	D
23	P	0.0918672237739527	D
24	TaxonomyLevel	Field	D
24	TaxonomyValue	Mechanical Engineering	D
24	Risk Ratio	0.2745679858685092	D
24	P	0.019338520695828035	D
25	TaxonomyLevel	Field	D
25	TaxonomyValue	Operations Research	D
25	Risk Ratio	0.3421358350197644	D
25	P	0.20254039926884576	D
26	TaxonomyLevel	Field	D
26	TaxonomyValue	Management	D
26	Risk Ratio	0.4939169473633071	D
26	P	2.364719483670332e-06	D
27	TaxonomyLevel	Field	D
27	TaxonomyValue	Electrical Engineering	D
27	Risk Ratio	0.3464182370480326	D
27	P	0.0003316413253135193	D
28	TaxonomyLevel	Field	D
28	TaxonomyValue	Computer Engineering	D
28	Risk Ratio	0.34147471344652536	D
28	P	0.001092572654575567	D
29	TaxonomyLevel	Field	D
29	TaxonomyValue	Materials Engineering	D
29	Risk Ratio	0.19636948439863816	D
29	P	0.24410064707401827	D
30	TaxonomyLevel	Field	D
30	TaxonomyValue	Biomedical Engineering	D
30	Risk Ratio	0.3141443122722317	D
30	P	0.024727825495017848	D
31	TaxonomyLevel	Field	D
31	TaxonomyValue	Architecture	D
31	Risk Ratio	0.23429155799460805	D
31	P	0.023477721393426278	D
32	TaxonomyLevel	Field	D
32	TaxonomyValue	Computer Science	D
32	Risk Ratio	0.26159023127410386	D
32	P	0.009932575124587166	D
33	TaxonomyLevel	Field	D
33	TaxonomyValue	Information Technology	D
33	Risk Ratio	0.23524664391436728	D
33	P	0.284651419925589	D
34	TaxonomyLevel	Field	D
34	TaxonomyValue	Management Information Systems	D
34	Risk Ratio	0.5843804720293957	D
34	P	0.005221837513275586	D
35	TaxonomyLevel	Field	D
35	TaxonomyValue	Finance	D
35	Risk Ratio	0.13498225085592017	D
35	P	0.5665519105152174	D
36	TaxonomyLevel	Field	D
36	TaxonomyValue	Economics	D
36	Risk Ratio	0.24379579159987946	D
36	P	0.15581036690392594	D
37	TaxonomyLevel	Field	D
37	TaxonomyValue	Accounting	D
37	Risk Ratio	0.5992740481247388	D
37	P	0.0003776202051282679	D
38	TaxonomyLevel	Field	D
38	TaxonomyValue	Physiology	D
38	Risk Ratio	0.05676765231839794	D
38	P	0.5967385275641647	D
39	TaxonomyLevel	Field	D
39	TaxonomyValue	Information Science	D
39	Risk Ratio	0.32495778990088003	D
39	P	0.08007954522989363	D
40	TaxonomyLevel	Field	D
40	TaxonomyValue	Atmospheric Sciences and Meteorology	D
40	Risk Ratio	0.052487568281308	D
40	P	0.8598410372815729	D
41	TaxonomyLevel	Field	D
41	TaxonomyValue	Geology	D
41	Risk Ratio	0.21160428872732717	D
41	P	0.15581036690392594	D
42	TaxonomyLevel	Field	D
42	TaxonomyValue	Microbiology	D
42	Risk Ratio	0.02168663677705219	D
42	P	0.8458813335155713	D
43	TaxonomyLevel	Field	D
43	TaxonomyValue	English Language and Literature	D
43	Risk Ratio	0.1824166599989019	D
43	P	0.025060444379177274	D
44	TaxonomyLevel	Field	D
44	TaxonomyValue	Music	D
44	Risk Ratio	0.5212344246494658	D
44	P	9.198793282112337e-20	D
45	TaxonomyLevel	Field	D
45	TaxonomyValue	Veterinary Medical Sciences	D
45	Risk Ratio	-0.09610307086135911	D
45	P	0.3509519876611441	D
46	TaxonomyLevel	Field	D
46	TaxonomyValue	Immunology	D
46	Risk Ratio	0.052610724620348194	D
46	P	0.6434658381232063	D
47	TaxonomyLevel	Field	D
47	TaxonomyValue	Cell Biology	D
47	Risk Ratio	0.18960562212545534	D
47	P	0.04482324424991446	D
48	TaxonomyLevel	Field	D
48	TaxonomyValue	Neuroscience	D
48	Risk Ratio	0.06874123970315622	D
48	P	0.559530113283584	D
49	TaxonomyLevel	Field	D
49	TaxonomyValue	Ecology	D
49	Risk Ratio	0.32681031626710877	D
49	P	0.37197906556292654	D
50	TaxonomyLevel	Field	D
50	TaxonomyValue	Evolutionary Biology	D
50	Risk Ratio	0.1902280979150476	D
50	P	0.7385926836601454	D
51	TaxonomyLevel	Field	D
51	TaxonomyValue	History	D
51	Risk Ratio	0.17766998483827176	D
51	P	0.3451186838431884	D
52	TaxonomyLevel	Field	D
52	TaxonomyValue	Environmental Sciences	D
52	Risk Ratio	0.3332035242623585	D
52	P	0.025964932946106897	D
53	TaxonomyLevel	Field	D
53	TaxonomyValue	Human Development and Family Sciences	D
53	Risk Ratio	0.20827751248565138	D
53	P	0.4166364202981905	D
54	TaxonomyLevel	Field	D
54	TaxonomyValue	Art History and Criticism	D
54	Risk Ratio	0.18498753612981475	D
54	P	0.0496734882257514	D
55	TaxonomyLevel	Field	D
55	TaxonomyValue	Urban and Regional Planning	D
55	Risk Ratio	0.2420545734210274	D
55	P	0.1915083126354526	D
56	TaxonomyLevel	Field	D
56	TaxonomyValue	International Affairs	D
56	Risk Ratio	0.6036397889248872	D
56	P	0.0005987487959425092	D
57	TaxonomyLevel	Field	D
57	TaxonomyValue	Marketing	D
57	Risk Ratio	0.6516151237274457	D
57	P	0.0002938269418734076	D
58	TaxonomyLevel	Field	D
58	TaxonomyValue	Philosophy	D
58	Risk Ratio	0.5849625007211562	D
58	P	0.0005527321551315656	D
59	TaxonomyLevel	Field	D
59	TaxonomyValue	Education	D
59	Risk Ratio	0.4664389190313824	D
59	P	0.039597365136421266	D
60	TaxonomyLevel	Umbrella	D
60	TaxonomyValue	Education	D
60	Risk Ratio	0.2547333232674872	D
60	P	0.0007417803050858488	D
61	TaxonomyLevel	Field	D
61	TaxonomyValue	Curriculum and Instruction	D
61	Risk Ratio	0.11085418402503605	D
61	P	0.6954520346045839	D
62	TaxonomyLevel	Field	D
62	TaxonomyValue	Geography	D
62	Risk Ratio	0.5520107269244718	D
62	P	0.008945909095414374	D
63	TaxonomyLevel	Field	D
63	TaxonomyValue	Education Administration	D
63	Risk Ratio	0.17870990613185578	D
63	P	0.49458053722059636	D
64	TaxonomyLevel	Field	D
64	TaxonomyValue	Germanic Languages and Literatures	D
64	Risk Ratio	0.8167235454298014	D
64	P	0.0015142050500834782	D
65	TaxonomyLevel	Field	D
65	TaxonomyValue	Business Administration	D
65	Risk Ratio	0.6433150348486097	D
65	P	8.619411047674728e-05	D
66	TaxonomyLevel	Field	D
66	TaxonomyValue	Public Health	D
66	Risk Ratio	0.3431220724244818	D
66	P	0.0005519112352410659	D
67	TaxonomyLevel	Field	D
67	TaxonomyValue	Political Science	D
67	Risk Ratio	0.5043424915017732	D
67	P	0.02333992440513258	D
68	TaxonomyLevel	Field	D
68	TaxonomyValue	Agricultural Economics	D
68	Risk Ratio	0.43429461795992536	D
68	P	0.24596401360085673	D
69	TaxonomyLevel	Field	D
69	TaxonomyValue	Environmental Health Sciences	D
69	Risk Ratio	0.1331908540992634	D
69	P	0.5767244809590991	D
70	TaxonomyLevel	Field	D
70	TaxonomyValue	Biostatistics	D
70	Risk Ratio	0.21734936378362044	D
70	P	0.284651419925589	D
71	TaxonomyLevel	Field	D
71	TaxonomyValue	Anthropology	D
71	Risk Ratio	0.11169112360909605	D
71	P	0.6954520346045839	D
72	TaxonomyLevel	Field	D
72	TaxonomyValue	Epidemiology	D
72	Risk Ratio	0.18484701394127995	D
72	P	0.22115493990576882	D
73	TaxonomyLevel	Field	D
73	TaxonomyValue	Social Work	D
73	Risk Ratio	0.7097149217062431	D
73	P	1.179137928468975e-12	D
74	TaxonomyLevel	Field	D
74	TaxonomyValue	Biophysics	D
74	Risk Ratio	0.1982660602241375	D
74	P	0.1915083126354526	D
75	TaxonomyLevel	Field	D
75	TaxonomyValue	Molecular Biology	D
75	Risk Ratio	0.27471697996090566	D
75	P	0.002856762736565039	D
76	TaxonomyLevel	Field	D
76	TaxonomyValue	Nutrition Sciences	D
76	Risk Ratio	0.23455033799149333	D
76	P	0.15581036690392594	D
77	TaxonomyLevel	Field	D
77	TaxonomyValue	Plant Sciences	D
77	Risk Ratio	-0.19976628514243874	D
77	P	0.37856592151333224	D
78	TaxonomyLevel	Field	D
78	TaxonomyValue	Comparative Literature	D
78	Risk Ratio	0.395751828510922	D
78	P	0.23755899171307607	D
79	TaxonomyLevel	Field	D
79	TaxonomyValue	Gender Studies	D
79	Risk Ratio	0.9960723536068598	D
79	P	0.023477721393426278	D
80	TaxonomyLevel	Field	D
80	TaxonomyValue	Classics and Classical Languages	D
80	Risk Ratio	0.43630818098746943	D
80	P	0.07470439392423493	D
81	TaxonomyLevel	Field	D
81	TaxonomyValue	Spanish Language and Literature	D
81	Risk Ratio	0.3771308942674018	D
81	P	0.22647566333360356	D
82	TaxonomyLevel	Field	D
82	TaxonomyValue	French Language and Literature	D
82	Risk Ratio	0.3291841806127047	D
82	P	0.27438612731215506	D
83	TaxonomyLevel	Field	D
83	TaxonomyValue	Pharmacology	D
83	Risk Ratio	-0.051488948177550224	D
83	P	0.6434658381232063	D
84	TaxonomyLevel	Field	D
84	TaxonomyValue	Astronomy	D
84	Risk Ratio	-0.09408601989949379	D
84	P	0.5488463309165098	D
85	TaxonomyLevel	Field	D
85	TaxonomyValue	Near and Middle Eastern Languages and Cultures	D
85	Risk Ratio	0.5795670614197449	D
85	P	0.09926269314791454	D
86	TaxonomyLevel	Field	D
86	TaxonomyValue	Asian Languages	D
86	Risk Ratio	0.6948801927991921	D
86	P	0.22115493990576882	D
87	TaxonomyLevel	Field	D
87	TaxonomyValue	Asian Studies	D
87	Risk Ratio	0.7256339358048148	D
87	P	0.09442684103419416	D
88	TaxonomyLevel	Field	D
88	TaxonomyValue	Sociology	D
88	Risk Ratio	0.5966321913515955	D
88	P	0.005221837513275586	D
89	TaxonomyLevel	Field	D
89	TaxonomyValue	Slavic Languages and Literatures	D
89	Risk Ratio	0.6794531355109983	D
89	P	0.04035199943123138	D
90	TaxonomyLevel	Field	D
90	TaxonomyValue	Entomology	D
90	Risk Ratio	-0.07500864356820433	D
90	P	0.8598410372815729	D
91	TaxonomyLevel	Field	D
91	TaxonomyValue	Theatre Literature, History and Criticism	D
91	Risk Ratio	0.10348852032713873	D
91	P	0.40107683459511106	D
92	TaxonomyLevel	Field	D
92	TaxonomyValue	Religious Studies	D
92	Risk Ratio	0.4344063856918098	D
92	P	0.03953200356591911	D
93	TaxonomyLevel	Field	D
93	TaxonomyValue	Nursing	D
93	Risk Ratio	0.17633644316318625	D
93	P	0.0035218801174322872	D
94	TaxonomyLevel	Field	D
94	TaxonomyValue	Theological Studies	D
94	Risk Ratio	0.390924187478894	D
94	P	0.007982931743097428	D
95	TaxonomyLevel	Field	D
95	TaxonomyValue	Pathology	D
95	Risk Ratio	0.042765861510599606	D
95	P	0.4934373357764671	D
96	TaxonomyLevel	Field	D
96	TaxonomyValue	Anatomy	D
96	Risk Ratio	-0.07751879194950283	D
96	P	0.5767244809590991	D
97	TaxonomyLevel	Field	D
97	TaxonomyValue	Pharmacy	D
97	Risk Ratio	0.19371281205528368	D
97	P	0.18384384737180243	D
98	TaxonomyLevel	Field	D
98	TaxonomyValue	Genetics	D
98	Risk Ratio	-0.30696742446368586	D
98	P	0.15581036690392594	D
99	TaxonomyLevel	Field	D
99	TaxonomyValue	Natural Resources	D
99	Risk Ratio	0.5060079888432422	D
99	P	0.005221837513275586	D
100	TaxonomyLevel	Field	D
100	TaxonomyValue	Marine Sciences	D
100	Risk Ratio	-0.028350472860898212	D
100	P	0.9859389745617988	D
101	TaxonomyLevel	Field	D
101	TaxonomyValue	Counselor Education	D
101	Risk Ratio	-0.18902831372429688	D
101	P	0.7488355780978058	D
102	TaxonomyLevel	Field	D
102	TaxonomyValue	Special Education	D
102	Risk Ratio	0.5115164239208969	D
102	P	0.1290907436730953	D
103	TaxonomyLevel	Field	D
103	TaxonomyValue	Educational Psychology	D
103	Risk Ratio	0.2161958005184337	D
103	P	0.6526596259363998	D
104	TaxonomyLevel	Field	D
104	TaxonomyValue	Pharmaceutical Sciences	D
104	Risk Ratio	-0.006807474835035604	D
104	P	0.9859389745617988	D
105	TaxonomyLevel	Field	D
105	TaxonomyValue	Criminal Justice and Criminology	D
105	Risk Ratio	0.8369009515279602	D
105	P	0.0017869551090553082	D
106	TaxonomyLevel	Field	D
106	TaxonomyValue	Speech and Hearing Sciences	D
106	Risk Ratio	0.5742443855027333	D
106	P	0.0025255388727235947	D
107	TaxonomyLevel	Field	D
107	TaxonomyValue	Communication Disorders and Sciences	D
107	Risk Ratio	0.5191798698143297	D
107	P	0.023477721393426278	D
108	TaxonomyLevel	Field	D
108	TaxonomyValue	Health, Physical Education, Recreation	D
108	Risk Ratio	0.21609892193205218	D
108	P	0.40107683459511106	D
109	TaxonomyLevel	Field	D
109	TaxonomyValue	Plant Pathology	D
109	Risk Ratio	-0.41024183267719483	D
109	P	0.1915083126354526	D
110	TaxonomyLevel	Field	D
110	TaxonomyValue	Food Science	D
110	Risk Ratio	0.13246269292025512	D
110	P	0.6211560087492942	D
111	TaxonomyLevel	Field	D
111	TaxonomyValue	Animal Sciences	D
111	Risk Ratio	-0.3037480788223413	D
111	P	0.18428290547242307	D
112	TaxonomyLevel	Field	D
112	TaxonomyValue	Agronomy	D
112	Risk Ratio	-0.07176090037122948	D
112	P	0.8598410372815729	D
113	TaxonomyLevel	Field	D
113	TaxonomyValue	Horticulture	D
113	Risk Ratio	-0.11874922554958049	D
113	P	0.6954520346045839	D
114	TaxonomyLevel	Field	D
114	TaxonomyValue	Soil Science	D
114	Risk Ratio	-0.33188156891678605	D
114	P	0.2067095542024938	D
115	TaxonomyLevel	Field	D
115	TaxonomyValue	Forestry and Forest Resources	D
115	Risk Ratio	0.3400167226557999	D
115	P	0.1869211675077364	D
