# Supplementary material for: Quantifying hierarchy and dynamics in US faculty hiring and retention
Source: Nature. 2022 Sep 21;610(7930):120–7. doi: 10.1038/s41586-022-05222-x (PMC9534765; doi:10.1038/s41586-022-05222-x)
Supplement: Supplementary file 4 — Source Data Fig. 2. [file 41586_2022_5222_MOESM4_ESM.csv]

Element	Attribute	Value	Subfigure
0	X	0.0	A
0	Y	3.3157921198612343	A
1	X	0.25839793281653745	A
1	Y	3.052673917779752	A
2	X	0.5167958656330749	A
2	Y	2.5762958990430542	A
3	X	0.7751937984496124	A
3	Y	2.4145703799292764	A
4	X	1.0335917312661498	A
4	Y	2.391945566374499	A
5	X	1.2919896640826873	A
5	Y	2.1724010792874022	A
6	X	1.550387596899225	A
6	Y	2.135531012753691	A
7	X	1.8087855297157622	A
7	Y	1.9557894384018504	A
8	X	2.0671834625322996	A
8	Y	1.8514639092326	A
9	X	2.3255813953488373	A
9	Y	1.78777924885619	A
10	X	2.5839793281653747	A
10	Y	1.7760478640500097	A
11	X	2.842377260981912	A
11	Y	1.7538420285240244	A
12	X	3.10077519379845	A
12	Y	1.7039836430977555	A
13	X	3.359173126614987	A
13	Y	1.6780070053126417	A
14	X	3.6175710594315245	A
14	Y	1.6407179607501383	A
15	X	3.875968992248062	A
15	Y	1.588345707151117	A
16	X	4.134366925064599	A
16	Y	1.4748026613484388	A
17	X	4.392764857881137	A
17	Y	1.453015803851246	A
18	X	4.651162790697675	A
18	Y	1.431228946354053	A
19	X	4.909560723514212	A
19	Y	1.430809968325261	A
20	X	5.167958656330749	A
20	Y	1.4190785835190802	A
21	X	5.426356589147287	A
21	Y	1.342824582278905	A
22	X	5.684754521963824	A
22	Y	1.3407296921349443	A
23	X	5.943152454780361	A
23	Y	1.1714625685029076	A
24	X	6.2015503875969	A
24	Y	1.1643399420134408	A
25	X	6.459948320413437	A
25	Y	1.140039216343495	A
26	X	6.718346253229974	A
26	Y	1.1186713368750942	A
27	X	6.976744186046512	A
27	Y	1.081382292312591	A
28	X	7.235142118863049	A
28	Y	1.0461881378940487	A
29	X	7.493540051679586	A
29	Y	0.9841793896328076	A
30	X	7.751937984496124	A
30	Y	0.9192377951700214	A
31	X	8.010335917312661	A
31	Y	0.8982888937304128	A
32	X	8.268733850129198	A
32	Y	0.8869764869530241	A
33	X	8.527131782945736	A
33	Y	0.8853005748378554	A
34	X	8.785529715762275	A
34	Y	0.8366991234979637	A
35	X	9.043927648578812	A
35	Y	0.8299954750372891	A
36	X	9.30232558139535	A
36	Y	0.8165881781159395	A
37	X	9.560723514211887	A
37	Y	0.8044378152809667	A
38	X	9.819121447028424	A
38	Y	0.7482947594228159	A
39	X	10.077519379844961	A
39	Y	0.7382392867318037	A
40	X	10.335917312661499	A
40	Y	0.7177093633209874	A
41	X	10.594315245478036	A
41	Y	0.6980173959677555	A
42	X	10.852713178294573	A
42	Y	0.6749736043841861	A
43	X	11.11111111111111	A
43	Y	0.6707838240962644	A
44	X	11.369509043927648	A
44	Y	0.6414553620808124	A
45	X	11.627906976744185	A
45	Y	0.6376845598216829	A
46	X	11.886304909560723	A
46	Y	0.6372655817928907	A
47	X	12.144702842377262	A
47	Y	0.6347517136201378	A
48	X	12.4031007751938	A
48	Y	0.6192495265548275	A
49	X	12.661498708010337	A
49	Y	0.6163166803532824	A
50	X	12.919896640826874	A
50	Y	0.6050042735758937	A
51	X	13.178294573643411	A
51	Y	0.5882451524242068	A
52	X	13.436692506459949	A
52	Y	0.5853123062226617	A
53	X	13.695090439276486	A
53	Y	0.5840553721362851	A
54	X	13.953488372093023	A
54	Y	0.5685531850709749	A
55	X	14.21188630490956	A
55	Y	0.5672962509845983	A
56	X	14.470284237726098	A
56	Y	0.5652013608406374	A
57	X	14.728682170542635	A
57	Y	0.5429955253146524	A
58	X	14.987080103359173	A
58	Y	0.541738591228276	A
59	X	15.24547803617571	A
59	Y	0.5354539207963934	A
60	X	15.503875968992247	A
60	Y	0.5312641405084717	A
61	X	15.762273901808786	A
61	Y	0.5182758216159145	A
62	X	16.020671834625322	A
62	Y	0.4809867770534113	A
63	X	16.27906976744186	A
63	Y	0.480148820995827	A
64	X	16.537467700258397	A
64	Y	0.4621327657577637	A
65	X	16.795865633074936	A
65	Y	0.460456853642595	A
66	X	17.05426356589147	A
66	Y	0.4541721832107124	A
67	X	17.31266149870801	A
67	Y	0.4533342271531281	A
68	X	17.57105943152455	A
68	Y	0.4277765673968057	A
69	X	17.829457364341085	A
69	Y	0.4210729189361309	A
70	X	18.087855297157624	A
70	Y	0.4177210947057936	A
71	X	18.34625322997416	A
71	Y	0.396772193266185	A
72	X	18.6046511627907	A
72	Y	0.3946773031222242	A
73	X	18.863049095607234	A
73	Y	0.3925824129782634	A
74	X	19.121447028423773	A
74	Y	0.3888116107191339	A
75	X	19.37984496124031	A
75	Y	0.3712145335098627	A
76	X	19.638242894056848	A
76	Y	0.3632539509628115	A
77	X	19.896640826873384	A
77	Y	0.3607400827900585	A
78	X	20.155038759689923	A
78	Y	0.3531984782717994	A
79	X	20.41343669250646	A
79	Y	0.3435619836095795	A
80	X	20.671834625322997	A
80	Y	0.3326685548609831	A
81	X	20.930232558139537	A
81	Y	0.3200992139972179	A
82	X	21.188630490956072	A
82	Y	0.3196802359684258	A
83	X	21.44702842377261	A
83	Y	0.3184233018820493	A
84	X	21.705426356589147	A
84	Y	0.2957984883272721	A
85	X	21.963824289405686	A
85	Y	0.2932846201545191	A
86	X	22.22222222222222	A
86	Y	0.2840671035210913	A
87	X	22.48062015503876	A
87	Y	0.2802963012619618	A
88	X	22.739018087855296	A
88	Y	0.2802963012619618	A
89	X	22.997416020671835	A
89	Y	0.2790393671755853	A
90	X	23.25581395348837	A
90	Y	0.2752685649164558	A
91	X	23.51421188630491	A
91	Y	0.2735926528012871	A
92	X	23.772609819121445	A
92	Y	0.2706598065997419	A
93	X	24.031007751937985	A
93	Y	0.2572525096783924	A
94	X	24.289405684754524	A
94	Y	0.2467780589585882	A
95	X	24.54780361757106	A
95	Y	0.243845212757043	A
96	X	24.8062015503876	A
96	Y	0.24133134458429	A
97	X	25.064599483204134	A
97	Y	0.2321138279508622	A
98	X	25.322997416020673	A
98	Y	0.2283430256917327	A
99	X	25.58139534883721	A
99	Y	0.2262481355477718	A
100	X	25.839793281653748	A
100	Y	0.2228963113174344	A
101	X	26.098191214470283	A
101	Y	0.221639377231058	A
102	X	26.356589147286822	A
102	Y	0.2203824431446815	A
103	X	26.614987080103358	A
103	Y	0.2195444870870971	A
104	X	26.873385012919897	A
104	Y	0.2132598166552146	A
105	X	27.131782945736433	A
105	Y	0.209489014396085	A
106	X	27.39018087855297	A
106	Y	0.2090700363672929	A
107	X	27.64857881136951	A
107	Y	0.2082320803097085	A
108	X	27.906976744186046	A
108	Y	0.2073941242521242	A
109	X	28.165374677002585	A
109	Y	0.201947409877826	A
110	X	28.42377260981912	A
110	Y	0.1960817174747356	A
111	X	28.68217054263566	A
111	Y	0.1851882887261391	A
112	X	28.940568475452196	A
112	Y	0.1705240577184132	A
113	X	29.198966408268735	A
113	Y	0.170105079689621	A
114	X	29.45736434108527	A
114	Y	0.1671722334880759	A
115	X	29.71576227390181	A
115	Y	0.1638204092577385	A
116	X	29.974160206718345	A
116	Y	0.1638204092577385	A
117	X	30.232558139534884	A
117	Y	0.1566977827682716	A
118	X	30.49095607235142	A
118	Y	0.1554408486818951	A
119	X	30.74935400516796	A
119	Y	0.1541839145955186	A
120	X	31.007751937984494	A
120	Y	0.1520890244515577	A
121	X	31.266149870801033	A
121	Y	0.1470612881060517	A
122	X	31.524547803617573	A
122	Y	0.1466423100772595	A
123	X	31.782945736434108	A
123	Y	0.1458043540196752	A
124	X	32.041343669250644	A
124	Y	0.1403576396453769	A
125	X	32.299741602067186	A
125	Y	0.1386817275302083	A
126	X	32.55813953488372	A
126	Y	0.1374247934438318	A
127	X	32.81653746770026	A
127	Y	0.1357488813286631	A
128	X	33.07493540051679	A
128	Y	0.1336539911847022	A
129	X	33.333333333333336	A
129	Y	0.1315591010407414	A
130	X	33.59173126614987	A
130	Y	0.1311401230119492	A
131	X	33.85012919896641	A
131	Y	0.1294642108967805	A
132	X	34.10852713178294	A
132	Y	0.1215036283497293	A
133	X	34.366925064599485	A
133	Y	0.1202466942633528	A
134	X	34.62532299741602	A
134	Y	0.1189897601769763	A
135	X	34.883720930232556	A
135	Y	0.1185707821481841	A
136	X	35.1421188630491	A
136	Y	0.1181518041193919	A
137	X	35.400516795865634	A
137	Y	0.1152189579178467	A
138	X	35.65891472868217	A
138	Y	0.1147999798890546	A
139	X	35.917312661498705	A
139	Y	0.1106101996011329	A
140	X	36.17571059431525	A
140	Y	0.1080963314283798	A
141	X	36.434108527131784	A
141	Y	0.1072583753707955	A
142	X	36.69250645994832	A
142	Y	0.1055824632556268	A
143	X	36.950904392764855	A
143	Y	0.1047445071980425	A
144	X	37.2093023255814	A
144	Y	0.100973704938913	A
145	X	37.46770025839793	A
145	Y	0.1005547269101208	A
146	X	37.72609819121447	A
146	Y	0.1001357488813286	A
147	X	37.98449612403101	A
147	Y	0.0984598367661599	A
148	X	38.24289405684755	A
148	Y	0.0976218807085756	A
149	X	38.50129198966408	A
149	Y	0.0963649466221991	A
150	X	38.75968992248062	A
150	Y	0.0951080125358226	A
151	X	39.01808785529716	A
151	Y	0.0909182322479009	A
152	X	39.276485788113696	A
152	Y	0.0896612981615244	A
153	X	39.53488372093023	A
153	Y	0.0896612981615244	A
154	X	39.79328165374677	A
154	Y	0.0875664080175635	A
155	X	40.05167958656331	A
155	Y	0.0871474299887713	A
156	X	40.310077519379846	A
156	Y	0.0867284519599792	A
157	X	40.56847545219638	A
157	Y	0.0858904959023948	A
158	X	40.82687338501292	A
158	Y	0.083795605758434	A
159	X	41.08527131782946	A
159	Y	0.083795605758434	A
160	X	41.343669250645995	A
160	Y	0.0829576497008496	A
161	X	41.60206718346253	A
161	Y	0.0825386716720575	A
162	X	41.86046511627907	A
162	Y	0.0804437815280966	A
163	X	42.11886304909561	A
163	Y	0.0787678694129279	A
164	X	42.377260981912144	A
164	Y	0.0754160451825906	A
165	X	42.63565891472868	A
165	Y	0.0754160451825906	A
166	X	42.89405684754522	A
166	Y	0.0749970671537984	A
167	X	43.15245478036176	A
167	Y	0.0749970671537984	A
168	X	43.41085271317829	A
168	Y	0.0741591110962141	A
169	X	43.66925064599483	A
169	Y	0.0737401330674219	A
170	X	43.92764857881137	A
170	Y	0.0737401330674219	A
171	X	44.18604651162791	A
171	Y	0.0724831989810454	A
172	X	44.44444444444444	A
172	Y	0.0720642209522532	A
173	X	44.70284237726098	A
173	Y	0.0695503527795002	A
174	X	44.96124031007752	A
174	Y	0.0695503527795002	A
175	X	45.21963824289406	A
175	Y	0.069131374750708	A
176	X	45.47803617571059	A
176	Y	0.066617506577955	A
177	X	45.736434108527135	A
177	Y	0.066617506577955	A
178	X	45.99483204134367	A
178	Y	0.064103638405202	A
179	X	46.253229974160206	A
179	Y	0.0636846603764098	A
180	X	46.51162790697674	A
180	Y	0.0636846603764098	A
181	X	46.770025839793284	A
181	Y	0.0624277262900333	A
182	X	47.02842377260982	A
182	Y	0.0620087482612411	A
183	X	47.286821705426355	A
183	Y	0.0599138581172803	A
184	X	47.54521963824289	A
184	Y	0.0599138581172803	A
185	X	47.80361757105943	A
185	Y	0.0594948800884881	A
186	X	48.06201550387597	A
186	Y	0.0594948800884881	A
187	X	48.320413436692505	A
187	Y	0.0578189679733194	A
188	X	48.57881136950905	A
188	Y	0.0573999899445273	A
189	X	48.83720930232558	A
189	Y	0.0548861217717742	A
190	X	49.09560723514212	A
190	Y	0.0544671437429821	A
191	X	49.354005167958654	A
191	Y	0.0532102096566056	A
192	X	49.6124031007752	A
192	Y	0.0532102096566056	A
193	X	49.87080103359173	A
193	Y	0.0527912316278134	A
194	X	50.12919896640827	A
194	Y	0.0523722535990212	A
195	X	50.3875968992248	A
195	Y	0.051953275570229	A
196	X	50.645994832041346	A
196	Y	0.051953275570229	A
197	X	50.90439276485788	A
197	Y	0.0502773634550604	A
198	X	51.16279069767442	A
198	Y	0.0502773634550604	A
199	X	51.42118863049095	A
199	Y	0.0498583854262682	A
200	X	51.679586563307495	A
200	Y	0.049439407397476	A
201	X	51.93798449612403	A
201	Y	0.0486014513398917	A
202	X	52.19638242894057	A
202	Y	0.0481824733110995	A
203	X	52.45478036175711	A
203	Y	0.0481824733110995	A
204	X	52.713178294573645	A
204	Y	0.0473445172535152	A
205	X	52.97157622739018	A
205	Y	0.0465065611959308	A
206	X	53.229974160206716	A
206	Y	0.0465065611959308	A
207	X	53.48837209302326	A
207	Y	0.0456686051383465	A
208	X	53.746770025839794	A
208	Y	0.0452496271095543	A
209	X	54.00516795865633	A
209	Y	0.04441167105197	A
210	X	54.263565891472865	A
210	Y	0.0431547369655935	A
211	X	54.52196382428941	A
211	Y	0.0431547369655935	A
212	X	54.78036175710594	A
212	Y	0.0414788248504248	A
213	X	55.03875968992248	A
213	Y	0.0406408687928405	A
214	X	55.29715762273902	A
214	Y	0.0402218907640483	A
215	X	55.55555555555556	A
215	Y	0.0402218907640483	A
216	X	55.81395348837209	A
216	Y	0.0393839347064639	A
217	X	56.07235142118863	A
217	Y	0.0389649566776718	A
218	X	56.33074935400517	A
218	Y	0.0372890445625031	A
219	X	56.58914728682171	A
219	Y	0.0368700665337109	A
220	X	56.84754521963824	A
220	Y	0.0368700665337109	A
221	X	57.10594315245478	A
221	Y	0.0360321104761266	A
222	X	57.36434108527132	A
222	Y	0.0356131324473344	A
223	X	57.622739018087856	A
223	Y	0.0356131324473344	A
224	X	57.88113695090439	A
224	Y	0.0356131324473344	A
225	X	58.13953488372093	A
225	Y	0.0351941544185422	A
226	X	58.39793281653747	A
226	Y	0.0347751763897501	A
227	X	58.656330749354005	A
227	Y	0.0347751763897501	A
228	X	58.91472868217054	A
228	Y	0.0330992642745814	A
229	X	59.17312661498708	A
229	Y	0.0326802862457892	A
230	X	59.43152454780362	A
230	Y	0.0326802862457892	A
231	X	59.689922480620154	A
231	Y	0.0318423301882049	A
232	X	59.94832041343669	A
232	Y	0.0314233521594127	A
233	X	60.20671834625323	A
233	Y	0.0314233521594127	A
234	X	60.46511627906977	A
234	Y	0.0310043741306205	A
235	X	60.723514211886304	A
235	Y	0.0305853961018284	A
236	X	60.98191214470284	A
236	Y	0.0305853961018284	A
237	X	61.24031007751938	A
237	Y	0.0301664180730362	A
238	X	61.49870801033592	A
238	Y	0.0301664180730362	A
239	X	61.75710594315245	A
239	Y	0.0301664180730362	A
240	X	62.01550387596899	A
240	Y	0.0293284620154519	A
241	X	62.27390180878553	A
241	Y	0.0293284620154519	A
242	X	62.53229974160207	A
242	Y	0.0289094839866597	A
243	X	62.7906976744186	A
243	Y	0.0289094839866597	A
244	X	63.049095607235145	A
244	Y	0.0284905059578675	A
245	X	63.30749354005168	A
245	Y	0.0284905059578675	A
246	X	63.565891472868216	A
246	Y	0.0280715279290754	A
247	X	63.82428940568475	A
247	Y	0.0276525499002832	A
248	X	64.08268733850129	A
248	Y	0.027233571871491	A
249	X	64.34108527131782	A
249	Y	0.0263956158139067	A
250	X	64.59948320413437	A
250	Y	0.0259766377851145	A
251	X	64.85788113695091	A
251	Y	0.0255576597563223	A
252	X	65.11627906976744	A
252	Y	0.0251386817275302	A
253	X	65.37467700258398	A
253	Y	0.0251386817275302	A
254	X	65.63307493540051	A
254	Y	0.024719703698738	A
255	X	65.89147286821705	A
255	Y	0.024719703698738	A
256	X	66.14987080103359	A
256	Y	0.024719703698738	A
257	X	66.40826873385014	A
257	Y	0.0243007256699458	A
258	X	66.66666666666667	A
258	Y	0.0243007256699458	A
259	X	66.9250645994832	A
259	Y	0.0238817476411536	A
260	X	67.18346253229974	A
260	Y	0.0238817476411536	A
261	X	67.44186046511628	A
261	Y	0.0230437915835693	A
262	X	67.70025839793281	A
262	Y	0.0230437915835693	A
263	X	67.95865633074935	A
263	Y	0.0230437915835693	A
264	X	68.21705426356588	A
264	Y	0.0226248135547771	A
265	X	68.47545219638243	A
265	Y	0.0226248135547771	A
266	X	68.73385012919897	A
266	Y	0.022205835525985	A
267	X	68.9922480620155	A
267	Y	0.0213678794684006	A
268	X	69.25064599483204	A
268	Y	0.0209489014396085	A
269	X	69.50904392764858	A
269	Y	0.0205299234108163	A
270	X	69.76744186046511	A
270	Y	0.0205299234108163	A
271	X	70.02583979328165	A
271	Y	0.0201109453820241	A
272	X	70.2842377260982	A
272	Y	0.0196919673532319	A
273	X	70.54263565891473	A
273	Y	0.0192729893244398	A
274	X	70.80103359173127	A
274	Y	0.0188540112956476	A
275	X	71.0594315245478	A
275	Y	0.0184350332668554	A
276	X	71.31782945736434	A
276	Y	0.0184350332668554	A
277	X	71.57622739018088	A
277	Y	0.0184350332668554	A
278	X	71.83462532299741	A
278	Y	0.0184350332668554	A
279	X	72.09302325581395	A
279	Y	0.0180160552380633	A
280	X	72.3514211886305	A
280	Y	0.0180160552380633	A
281	X	72.60981912144703	A
281	Y	0.0175970772092711	A
282	X	72.86821705426357	A
282	Y	0.0167591211516868	A
283	X	73.1266149870801	A
283	Y	0.0163401431228946	A
284	X	73.38501291989664	A
284	Y	0.0155021870653102	A
285	X	73.64341085271317	A
285	Y	0.0155021870653102	A
286	X	73.90180878552971	A
286	Y	0.0150832090365181	A
287	X	74.16020671834626	A
287	Y	0.0146642310077259	A
288	X	74.4186046511628	A
288	Y	0.0146642310077259	A
289	X	74.67700258397933	A
289	Y	0.0138262749501416	A
290	X	74.93540051679587	A
290	Y	0.0129883188925572	A
291	X	75.1937984496124	A
291	Y	0.0125693408637651	A
292	X	75.45219638242894	A
292	Y	0.0117313848061807	A
293	X	75.71059431524547	A
293	Y	0.0117313848061807	A
294	X	75.96899224806202	A
294	Y	0.0113124067773885	A
295	X	76.22739018087856	A
295	Y	0.0108934287485964	A
296	X	76.4857881136951	A
296	Y	0.0104744507198042	A
297	X	76.74418604651163	A
297	Y	0.010055472691012	A
298	X	77.00258397932816	A
298	Y	0.010055472691012	A
299	X	77.2609819121447	A
299	Y	0.010055472691012	A
300	X	77.51937984496124	A
300	Y	0.0096364946622199	A
301	X	77.77777777777777	A
301	Y	0.0096364946622199	A
302	X	78.03617571059432	A
302	Y	0.0096364946622199	A
303	X	78.29457364341086	A
303	Y	0.0096364946622199	A
304	X	78.55297157622739	A
304	Y	0.0092175166334277	A
305	X	78.81136950904393	A
305	Y	0.0087985386046355	A
306	X	79.06976744186046	A
306	Y	0.0083795605758434	A
307	X	79.328165374677	A
307	Y	0.0083795605758434	A
308	X	79.58656330749353	A
308	Y	0.0083795605758434	A
309	X	79.84496124031008	A
309	Y	0.0083795605758434	A
310	X	80.10335917312662	A
310	Y	0.0083795605758434	A
311	X	80.36175710594316	A
311	Y	0.0079605825470512	A
312	X	80.62015503875969	A
312	Y	0.0079605825470512	A
313	X	80.87855297157623	A
313	Y	0.007541604518259	A
314	X	81.13695090439276	A
314	Y	0.007541604518259	A
315	X	81.3953488372093	A
315	Y	0.007541604518259	A
316	X	81.65374677002583	A
316	Y	0.007541604518259	A
317	X	81.91214470284238	A
317	Y	0.0071226264894668	A
318	X	82.17054263565892	A
318	Y	0.0067036484606747	A
319	X	82.42894056847545	A
319	Y	0.0067036484606747	A
320	X	82.68733850129199	A
320	Y	0.0067036484606747	A
321	X	82.94573643410853	A
321	Y	0.0067036484606747	A
322	X	83.20413436692506	A
322	Y	0.0067036484606747	A
323	X	83.4625322997416	A
323	Y	0.0062846704318825	A
324	X	83.72093023255815	A
324	Y	0.0062846704318825	A
325	X	83.97932816537468	A
325	Y	0.0062846704318825	A
326	X	84.23772609819122	A
326	Y	0.0058656924030903	A
327	X	84.49612403100775	A
327	Y	0.0058656924030903	A
328	X	84.75452196382429	A
328	Y	0.0058656924030903	A
329	X	85.01291989664082	A
329	Y	0.0058656924030903	A
330	X	85.27131782945736	A
330	Y	0.0054467143742982	A
331	X	85.5297157622739	A
331	Y	0.0054467143742982	A
332	X	85.78811369509044	A
332	Y	0.0054467143742982	A
333	X	86.04651162790698	A
333	Y	0.005027736345506	A
334	X	86.30490956072352	A
334	Y	0.005027736345506	A
335	X	86.56330749354005	A
335	Y	0.005027736345506	A
336	X	86.82170542635659	A
336	Y	0.0046087583167138	A
337	X	87.08010335917312	A
337	Y	0.0046087583167138	A
338	X	87.33850129198966	A
338	Y	0.0046087583167138	A
339	X	87.59689922480621	A
339	Y	0.0046087583167138	A
340	X	87.85529715762274	A
340	Y	0.0046087583167138	A
341	X	88.11369509043928	A
341	Y	0.0041897802879217	A
342	X	88.37209302325581	A
342	Y	0.0041897802879217	A
343	X	88.63049095607235	A
343	Y	0.0041897802879217	A
344	X	88.88888888888889	A
344	Y	0.0041897802879217	A
345	X	89.14728682170542	A
345	Y	0.0041897802879217	A
346	X	89.40568475452196	A
346	Y	0.0037708022591295	A
347	X	89.6640826873385	A
347	Y	0.0037708022591295	A
348	X	89.92248062015504	A
348	Y	0.0037708022591295	A
349	X	90.18087855297158	A
349	Y	0.0037708022591295	A
350	X	90.43927648578811	A
350	Y	0.0037708022591295	A
351	X	90.69767441860465	A
351	Y	0.0037708022591295	A
352	X	90.95607235142118	A
352	Y	0.0033518242303373	A
353	X	91.21447028423772	A
353	Y	0.0033518242303373	A
354	X	91.47286821705427	A
354	Y	0.0033518242303373	A
355	X	91.7312661498708	A
355	Y	0.0033518242303373	A
356	X	91.98966408268734	A
356	Y	0.0033518242303373	A
357	X	92.24806201550388	A
357	Y	0.0029328462015451	A
358	X	92.50645994832041	A
358	Y	0.0029328462015451	A
359	X	92.76485788113695	A
359	Y	0.002513868172753	A
360	X	93.02325581395348	A
360	Y	0.002513868172753	A
361	X	93.28165374677003	A
361	Y	0.002513868172753	A
362	X	93.54005167958657	A
362	Y	0.002513868172753	A
363	X	93.7984496124031	A
363	Y	0.002513868172753	A
364	X	94.05684754521964	A
364	Y	0.002513868172753	A
365	X	94.31524547803618	A
365	Y	0.0020948901439608	A
366	X	94.57364341085271	A
366	Y	0.0020948901439608	A
367	X	94.83204134366925	A
367	Y	0.0020948901439608	A
368	X	95.09043927648578	A
368	Y	0.0020948901439608	A
369	X	95.34883720930233	A
369	Y	0.0016759121151686	A
370	X	95.60723514211887	A
370	Y	0.0016759121151686	A
371	X	95.8656330749354	A
371	Y	0.0012569340863765	A
372	X	96.12403100775194	A
372	Y	0.0012569340863765	A
373	X	96.38242894056847	A
373	Y	0.0012569340863765	A
374	X	96.64082687338501	A
374	Y	0.0012569340863765	A
375	X	96.89922480620154	A
375	Y	0.0012569340863765	A
376	X	97.1576227390181	A
376	Y	0.0012569340863765	A
377	X	97.41602067183463	A
377	Y	0.0012569340863765	A
378	X	97.67441860465117	A
378	Y	0.0008379560575843	A
379	X	97.9328165374677	A
379	Y	0.0008379560575843	A
380	X	98.19121447028424	A
380	Y	0.0008379560575843	A
381	X	98.44961240310077	A
381	Y	0.0008379560575843	A
382	X	98.70801033591731	A
382	Y	0.0004189780287921	A
383	X	98.96640826873384	A
383	Y	0.0004189780287921	A
384	X	99.2248062015504	A
384	Y	0.0004189780287921	A
385	X	99.48320413436693	A
385	Y	0.0004189780287921	A
386	X	99.74160206718346	A
386	Y	0.0004189780287921	A
0	TaxonomyValue	Applied Sciences	B
0	TaxonomyLevel	Umbrella	B
0	X	1.0	B
0	Y	1.0	B
0	Subplot	Applied Sciences	B
1	TaxonomyValue	Applied Sciences	B
1	TaxonomyLevel	Umbrella	B
1	X	0.997	B
1	Y	1.0	B
1	Subplot	Applied Sciences	B
2	TaxonomyValue	Applied Sciences	B
2	TaxonomyLevel	Umbrella	B
2	X	0.993	B
2	Y	1.0	B
2	Subplot	Applied Sciences	B
3	TaxonomyValue	Applied Sciences	B
3	TaxonomyLevel	Umbrella	B
3	X	0.99	B
3	Y	1.0	B
3	Subplot	Applied Sciences	B
4	TaxonomyValue	Applied Sciences	B
4	TaxonomyLevel	Umbrella	B
4	X	0.986	B
4	Y	1.0	B
4	Subplot	Applied Sciences	B
5	TaxonomyValue	Applied Sciences	B
5	TaxonomyLevel	Umbrella	B
5	X	0.983	B
5	Y	1.0	B
5	Subplot	Applied Sciences	B
6	TaxonomyValue	Applied Sciences	B
6	TaxonomyLevel	Umbrella	B
6	X	0.979	B
6	Y	1.0	B
6	Subplot	Applied Sciences	B
7	TaxonomyValue	Applied Sciences	B
7	TaxonomyLevel	Umbrella	B
7	X	0.976	B
7	Y	1.0	B
7	Subplot	Applied Sciences	B
8	TaxonomyValue	Applied Sciences	B
8	TaxonomyLevel	Umbrella	B
8	X	0.972	B
8	Y	1.0	B
8	Subplot	Applied Sciences	B
9	TaxonomyValue	Applied Sciences	B
9	TaxonomyLevel	Umbrella	B
9	X	0.969	B
9	Y	1.0	B
9	Subplot	Applied Sciences	B
10	TaxonomyValue	Applied Sciences	B
10	TaxonomyLevel	Umbrella	B
10	X	0.965	B
10	Y	1.0	B
10	Subplot	Applied Sciences	B
11	TaxonomyValue	Applied Sciences	B
11	TaxonomyLevel	Umbrella	B
11	X	0.962	B
11	Y	1.0	B
11	Subplot	Applied Sciences	B
12	TaxonomyValue	Applied Sciences	B
12	TaxonomyLevel	Umbrella	B
12	X	0.958	B
12	Y	1.0	B
12	Subplot	Applied Sciences	B
13	TaxonomyValue	Applied Sciences	B
13	TaxonomyLevel	Umbrella	B
13	X	0.955	B
13	Y	0.999	B
13	Subplot	Applied Sciences	B
14	TaxonomyValue	Applied Sciences	B
14	TaxonomyLevel	Umbrella	B
14	X	0.951	B
14	Y	0.999	B
14	Subplot	Applied Sciences	B
15	TaxonomyValue	Applied Sciences	B
15	TaxonomyLevel	Umbrella	B
15	X	0.948	B
15	Y	0.999	B
15	Subplot	Applied Sciences	B
16	TaxonomyValue	Applied Sciences	B
16	TaxonomyLevel	Umbrella	B
16	X	0.944	B
16	Y	0.999	B
16	Subplot	Applied Sciences	B
17	TaxonomyValue	Applied Sciences	B
17	TaxonomyLevel	Umbrella	B
17	X	0.941	B
17	Y	0.999	B
17	Subplot	Applied Sciences	B
18	TaxonomyValue	Applied Sciences	B
18	TaxonomyLevel	Umbrella	B
18	X	0.937	B
18	Y	0.999	B
18	Subplot	Applied Sciences	B
19	TaxonomyValue	Applied Sciences	B
19	TaxonomyLevel	Umbrella	B
19	X	0.934	B
19	Y	0.999	B
19	Subplot	Applied Sciences	B
20	TaxonomyValue	Applied Sciences	B
20	TaxonomyLevel	Umbrella	B
20	X	0.93	B
20	Y	0.999	B
20	Subplot	Applied Sciences	B
21	TaxonomyValue	Applied Sciences	B
21	TaxonomyLevel	Umbrella	B
21	X	0.927	B
21	Y	0.999	B
21	Subplot	Applied Sciences	B
22	TaxonomyValue	Applied Sciences	B
22	TaxonomyLevel	Umbrella	B
22	X	0.923	B
22	Y	0.999	B
22	Subplot	Applied Sciences	B
23	TaxonomyValue	Applied Sciences	B
23	TaxonomyLevel	Umbrella	B
23	X	0.92	B
23	Y	0.999	B
23	Subplot	Applied Sciences	B
24	TaxonomyValue	Applied Sciences	B
24	TaxonomyLevel	Umbrella	B
24	X	0.916	B
24	Y	0.999	B
24	Subplot	Applied Sciences	B
25	TaxonomyValue	Applied Sciences	B
25	TaxonomyLevel	Umbrella	B
25	X	0.913	B
25	Y	0.999	B
25	Subplot	Applied Sciences	B
26	TaxonomyValue	Applied Sciences	B
26	TaxonomyLevel	Umbrella	B
26	X	0.909	B
26	Y	0.999	B
26	Subplot	Applied Sciences	B
27	TaxonomyValue	Applied Sciences	B
27	TaxonomyLevel	Umbrella	B
27	X	0.906	B
27	Y	0.999	B
27	Subplot	Applied Sciences	B
28	TaxonomyValue	Applied Sciences	B
28	TaxonomyLevel	Umbrella	B
28	X	0.902	B
28	Y	0.999	B
28	Subplot	Applied Sciences	B
29	TaxonomyValue	Applied Sciences	B
29	TaxonomyLevel	Umbrella	B
29	X	0.899	B
29	Y	0.999	B
29	Subplot	Applied Sciences	B
30	TaxonomyValue	Applied Sciences	B
30	TaxonomyLevel	Umbrella	B
30	X	0.895	B
30	Y	0.999	B
30	Subplot	Applied Sciences	B
31	TaxonomyValue	Applied Sciences	B
31	TaxonomyLevel	Umbrella	B
31	X	0.892	B
31	Y	0.999	B
31	Subplot	Applied Sciences	B
32	TaxonomyValue	Applied Sciences	B
32	TaxonomyLevel	Umbrella	B
32	X	0.889	B
32	Y	0.999	B
32	Subplot	Applied Sciences	B
33	TaxonomyValue	Applied Sciences	B
33	TaxonomyLevel	Umbrella	B
33	X	0.885	B
33	Y	0.999	B
33	Subplot	Applied Sciences	B
34	TaxonomyValue	Applied Sciences	B
34	TaxonomyLevel	Umbrella	B
34	X	0.882	B
34	Y	0.999	B
34	Subplot	Applied Sciences	B
35	TaxonomyValue	Applied Sciences	B
35	TaxonomyLevel	Umbrella	B
35	X	0.878	B
35	Y	0.999	B
35	Subplot	Applied Sciences	B
36	TaxonomyValue	Applied Sciences	B
36	TaxonomyLevel	Umbrella	B
36	X	0.875	B
36	Y	0.999	B
36	Subplot	Applied Sciences	B
37	TaxonomyValue	Applied Sciences	B
37	TaxonomyLevel	Umbrella	B
37	X	0.871	B
37	Y	0.999	B
37	Subplot	Applied Sciences	B
38	TaxonomyValue	Applied Sciences	B
38	TaxonomyLevel	Umbrella	B
38	X	0.868	B
38	Y	0.998	B
38	Subplot	Applied Sciences	B
39	TaxonomyValue	Applied Sciences	B
39	TaxonomyLevel	Umbrella	B
39	X	0.864	B
39	Y	0.998	B
39	Subplot	Applied Sciences	B
40	TaxonomyValue	Applied Sciences	B
40	TaxonomyLevel	Umbrella	B
40	X	0.861	B
40	Y	0.998	B
40	Subplot	Applied Sciences	B
41	TaxonomyValue	Applied Sciences	B
41	TaxonomyLevel	Umbrella	B
41	X	0.857	B
41	Y	0.998	B
41	Subplot	Applied Sciences	B
42	TaxonomyValue	Applied Sciences	B
42	TaxonomyLevel	Umbrella	B
42	X	0.854	B
42	Y	0.998	B
42	Subplot	Applied Sciences	B
43	TaxonomyValue	Applied Sciences	B
43	TaxonomyLevel	Umbrella	B
43	X	0.85	B
43	Y	0.998	B
43	Subplot	Applied Sciences	B
44	TaxonomyValue	Applied Sciences	B
44	TaxonomyLevel	Umbrella	B
44	X	0.847	B
44	Y	0.998	B
44	Subplot	Applied Sciences	B
45	TaxonomyValue	Applied Sciences	B
45	TaxonomyLevel	Umbrella	B
45	X	0.843	B
45	Y	0.998	B
45	Subplot	Applied Sciences	B
46	TaxonomyValue	Applied Sciences	B
46	TaxonomyLevel	Umbrella	B
46	X	0.84	B
46	Y	0.998	B
46	Subplot	Applied Sciences	B
47	TaxonomyValue	Applied Sciences	B
47	TaxonomyLevel	Umbrella	B
47	X	0.836	B
47	Y	0.998	B
47	Subplot	Applied Sciences	B
48	TaxonomyValue	Applied Sciences	B
48	TaxonomyLevel	Umbrella	B
48	X	0.833	B
48	Y	0.998	B
48	Subplot	Applied Sciences	B
49	TaxonomyValue	Applied Sciences	B
49	TaxonomyLevel	Umbrella	B
49	X	0.829	B
49	Y	0.998	B
49	Subplot	Applied Sciences	B
50	TaxonomyValue	Applied Sciences	B
50	TaxonomyLevel	Umbrella	B
50	X	0.826	B
50	Y	0.998	B
50	Subplot	Applied Sciences	B
51	TaxonomyValue	Applied Sciences	B
51	TaxonomyLevel	Umbrella	B
51	X	0.822	B
51	Y	0.997	B
51	Subplot	Applied Sciences	B
52	TaxonomyValue	Applied Sciences	B
52	TaxonomyLevel	Umbrella	B
52	X	0.819	B
52	Y	0.997	B
52	Subplot	Applied Sciences	B
53	TaxonomyValue	Applied Sciences	B
53	TaxonomyLevel	Umbrella	B
53	X	0.815	B
53	Y	0.997	B
53	Subplot	Applied Sciences	B
54	TaxonomyValue	Applied Sciences	B
54	TaxonomyLevel	Umbrella	B
54	X	0.812	B
54	Y	0.997	B
54	Subplot	Applied Sciences	B
55	TaxonomyValue	Applied Sciences	B
55	TaxonomyLevel	Umbrella	B
55	X	0.808	B
55	Y	0.997	B
55	Subplot	Applied Sciences	B
56	TaxonomyValue	Applied Sciences	B
56	TaxonomyLevel	Umbrella	B
56	X	0.805	B
56	Y	0.997	B
56	Subplot	Applied Sciences	B
57	TaxonomyValue	Applied Sciences	B
57	TaxonomyLevel	Umbrella	B
57	X	0.801	B
57	Y	0.997	B
57	Subplot	Applied Sciences	B
58	TaxonomyValue	Applied Sciences	B
58	TaxonomyLevel	Umbrella	B
58	X	0.798	B
58	Y	0.997	B
58	Subplot	Applied Sciences	B
59	TaxonomyValue	Applied Sciences	B
59	TaxonomyLevel	Umbrella	B
59	X	0.794	B
59	Y	0.997	B
59	Subplot	Applied Sciences	B
60	TaxonomyValue	Applied Sciences	B
60	TaxonomyLevel	Umbrella	B
60	X	0.791	B
60	Y	0.997	B
60	Subplot	Applied Sciences	B
61	TaxonomyValue	Applied Sciences	B
61	TaxonomyLevel	Umbrella	B
61	X	0.787	B
61	Y	0.997	B
61	Subplot	Applied Sciences	B
62	TaxonomyValue	Applied Sciences	B
62	TaxonomyLevel	Umbrella	B
62	X	0.784	B
62	Y	0.997	B
62	Subplot	Applied Sciences	B
63	TaxonomyValue	Applied Sciences	B
63	TaxonomyLevel	Umbrella	B
63	X	0.78	B
63	Y	0.996	B
63	Subplot	Applied Sciences	B
64	TaxonomyValue	Applied Sciences	B
64	TaxonomyLevel	Umbrella	B
64	X	0.777	B
64	Y	0.996	B
64	Subplot	Applied Sciences	B
65	TaxonomyValue	Applied Sciences	B
65	TaxonomyLevel	Umbrella	B
65	X	0.774	B
65	Y	0.996	B
65	Subplot	Applied Sciences	B
66	TaxonomyValue	Applied Sciences	B
66	TaxonomyLevel	Umbrella	B
66	X	0.77	B
66	Y	0.996	B
66	Subplot	Applied Sciences	B
67	TaxonomyValue	Applied Sciences	B
67	TaxonomyLevel	Umbrella	B
67	X	0.767	B
67	Y	0.996	B
67	Subplot	Applied Sciences	B
68	TaxonomyValue	Applied Sciences	B
68	TaxonomyLevel	Umbrella	B
68	X	0.763	B
68	Y	0.996	B
68	Subplot	Applied Sciences	B
69	TaxonomyValue	Applied Sciences	B
69	TaxonomyLevel	Umbrella	B
69	X	0.76	B
69	Y	0.996	B
69	Subplot	Applied Sciences	B
70	TaxonomyValue	Applied Sciences	B
70	TaxonomyLevel	Umbrella	B
70	X	0.756	B
70	Y	0.996	B
70	Subplot	Applied Sciences	B
71	TaxonomyValue	Applied Sciences	B
71	TaxonomyLevel	Umbrella	B
71	X	0.753	B
71	Y	0.996	B
71	Subplot	Applied Sciences	B
72	TaxonomyValue	Applied Sciences	B
72	TaxonomyLevel	Umbrella	B
72	X	0.749	B
72	Y	0.996	B
72	Subplot	Applied Sciences	B
73	TaxonomyValue	Applied Sciences	B
73	TaxonomyLevel	Umbrella	B
73	X	0.746	B
73	Y	0.995	B
73	Subplot	Applied Sciences	B
74	TaxonomyValue	Applied Sciences	B
74	TaxonomyLevel	Umbrella	B
74	X	0.742	B
74	Y	0.995	B
74	Subplot	Applied Sciences	B
75	TaxonomyValue	Applied Sciences	B
75	TaxonomyLevel	Umbrella	B
75	X	0.739	B
75	Y	0.995	B
75	Subplot	Applied Sciences	B
76	TaxonomyValue	Applied Sciences	B
76	TaxonomyLevel	Umbrella	B
76	X	0.735	B
76	Y	0.995	B
76	Subplot	Applied Sciences	B
77	TaxonomyValue	Applied Sciences	B
77	TaxonomyLevel	Umbrella	B
77	X	0.732	B
77	Y	0.995	B
77	Subplot	Applied Sciences	B
78	TaxonomyValue	Applied Sciences	B
78	TaxonomyLevel	Umbrella	B
78	X	0.728	B
78	Y	0.995	B
78	Subplot	Applied Sciences	B
79	TaxonomyValue	Applied Sciences	B
79	TaxonomyLevel	Umbrella	B
79	X	0.725	B
79	Y	0.995	B
79	Subplot	Applied Sciences	B
80	TaxonomyValue	Applied Sciences	B
80	TaxonomyLevel	Umbrella	B
80	X	0.721	B
80	Y	0.995	B
80	Subplot	Applied Sciences	B
81	TaxonomyValue	Applied Sciences	B
81	TaxonomyLevel	Umbrella	B
81	X	0.718	B
81	Y	0.994	B
81	Subplot	Applied Sciences	B
82	TaxonomyValue	Applied Sciences	B
82	TaxonomyLevel	Umbrella	B
82	X	0.714	B
82	Y	0.994	B
82	Subplot	Applied Sciences	B
83	TaxonomyValue	Applied Sciences	B
83	TaxonomyLevel	Umbrella	B
83	X	0.711	B
83	Y	0.994	B
83	Subplot	Applied Sciences	B
84	TaxonomyValue	Applied Sciences	B
84	TaxonomyLevel	Umbrella	B
84	X	0.707	B
84	Y	0.994	B
84	Subplot	Applied Sciences	B
85	TaxonomyValue	Applied Sciences	B
85	TaxonomyLevel	Umbrella	B
85	X	0.704	B
85	Y	0.994	B
85	Subplot	Applied Sciences	B
86	TaxonomyValue	Applied Sciences	B
86	TaxonomyLevel	Umbrella	B
86	X	0.7	B
86	Y	0.994	B
86	Subplot	Applied Sciences	B
87	TaxonomyValue	Applied Sciences	B
87	TaxonomyLevel	Umbrella	B
87	X	0.697	B
87	Y	0.993	B
87	Subplot	Applied Sciences	B
88	TaxonomyValue	Applied Sciences	B
88	TaxonomyLevel	Umbrella	B
88	X	0.693	B
88	Y	0.993	B
88	Subplot	Applied Sciences	B
89	TaxonomyValue	Applied Sciences	B
89	TaxonomyLevel	Umbrella	B
89	X	0.69	B
89	Y	0.993	B
89	Subplot	Applied Sciences	B
90	TaxonomyValue	Applied Sciences	B
90	TaxonomyLevel	Umbrella	B
90	X	0.686	B
90	Y	0.993	B
90	Subplot	Applied Sciences	B
91	TaxonomyValue	Applied Sciences	B
91	TaxonomyLevel	Umbrella	B
91	X	0.683	B
91	Y	0.993	B
91	Subplot	Applied Sciences	B
92	TaxonomyValue	Applied Sciences	B
92	TaxonomyLevel	Umbrella	B
92	X	0.679	B
92	Y	0.993	B
92	Subplot	Applied Sciences	B
93	TaxonomyValue	Applied Sciences	B
93	TaxonomyLevel	Umbrella	B
93	X	0.676	B
93	Y	0.992	B
93	Subplot	Applied Sciences	B
94	TaxonomyValue	Applied Sciences	B
94	TaxonomyLevel	Umbrella	B
94	X	0.672	B
94	Y	0.992	B
94	Subplot	Applied Sciences	B
95	TaxonomyValue	Applied Sciences	B
95	TaxonomyLevel	Umbrella	B
95	X	0.669	B
95	Y	0.992	B
95	Subplot	Applied Sciences	B
96	TaxonomyValue	Applied Sciences	B
96	TaxonomyLevel	Umbrella	B
96	X	0.666	B
96	Y	0.992	B
96	Subplot	Applied Sciences	B
97	TaxonomyValue	Applied Sciences	B
97	TaxonomyLevel	Umbrella	B
97	X	0.662	B
97	Y	0.991	B
97	Subplot	Applied Sciences	B
98	TaxonomyValue	Applied Sciences	B
98	TaxonomyLevel	Umbrella	B
98	X	0.659	B
98	Y	0.991	B
98	Subplot	Applied Sciences	B
99	TaxonomyValue	Applied Sciences	B
99	TaxonomyLevel	Umbrella	B
99	X	0.655	B
99	Y	0.991	B
99	Subplot	Applied Sciences	B
100	TaxonomyValue	Applied Sciences	B
100	TaxonomyLevel	Umbrella	B
100	X	0.652	B
100	Y	0.991	B
100	Subplot	Applied Sciences	B
101	TaxonomyValue	Applied Sciences	B
101	TaxonomyLevel	Umbrella	B
101	X	0.648	B
101	Y	0.991	B
101	Subplot	Applied Sciences	B
102	TaxonomyValue	Applied Sciences	B
102	TaxonomyLevel	Umbrella	B
102	X	0.645	B
102	Y	0.99	B
102	Subplot	Applied Sciences	B
103	TaxonomyValue	Applied Sciences	B
103	TaxonomyLevel	Umbrella	B
103	X	0.641	B
103	Y	0.99	B
103	Subplot	Applied Sciences	B
104	TaxonomyValue	Applied Sciences	B
104	TaxonomyLevel	Umbrella	B
104	X	0.638	B
104	Y	0.99	B
104	Subplot	Applied Sciences	B
105	TaxonomyValue	Applied Sciences	B
105	TaxonomyLevel	Umbrella	B
105	X	0.634	B
105	Y	0.989	B
105	Subplot	Applied Sciences	B
106	TaxonomyValue	Applied Sciences	B
106	TaxonomyLevel	Umbrella	B
106	X	0.631	B
106	Y	0.989	B
106	Subplot	Applied Sciences	B
107	TaxonomyValue	Applied Sciences	B
107	TaxonomyLevel	Umbrella	B
107	X	0.627	B
107	Y	0.989	B
107	Subplot	Applied Sciences	B
108	TaxonomyValue	Applied Sciences	B
108	TaxonomyLevel	Umbrella	B
108	X	0.624	B
108	Y	0.989	B
108	Subplot	Applied Sciences	B
109	TaxonomyValue	Applied Sciences	B
109	TaxonomyLevel	Umbrella	B
109	X	0.62	B
109	Y	0.988	B
109	Subplot	Applied Sciences	B
110	TaxonomyValue	Applied Sciences	B
110	TaxonomyLevel	Umbrella	B
110	X	0.617	B
110	Y	0.988	B
110	Subplot	Applied Sciences	B
111	TaxonomyValue	Applied Sciences	B
111	TaxonomyLevel	Umbrella	B
111	X	0.613	B
111	Y	0.988	B
111	Subplot	Applied Sciences	B
112	TaxonomyValue	Applied Sciences	B
112	TaxonomyLevel	Umbrella	B
112	X	0.61	B
112	Y	0.987	B
112	Subplot	Applied Sciences	B
113	TaxonomyValue	Applied Sciences	B
113	TaxonomyLevel	Umbrella	B
113	X	0.606	B
113	Y	0.987	B
113	Subplot	Applied Sciences	B
114	TaxonomyValue	Applied Sciences	B
114	TaxonomyLevel	Umbrella	B
114	X	0.603	B
114	Y	0.987	B
114	Subplot	Applied Sciences	B
115	TaxonomyValue	Applied Sciences	B
115	TaxonomyLevel	Umbrella	B
115	X	0.599	B
115	Y	0.986	B
115	Subplot	Applied Sciences	B
116	TaxonomyValue	Applied Sciences	B
116	TaxonomyLevel	Umbrella	B
116	X	0.596	B
116	Y	0.986	B
116	Subplot	Applied Sciences	B
117	TaxonomyValue	Applied Sciences	B
117	TaxonomyLevel	Umbrella	B
117	X	0.592	B
117	Y	0.986	B
117	Subplot	Applied Sciences	B
118	TaxonomyValue	Applied Sciences	B
118	TaxonomyLevel	Umbrella	B
118	X	0.589	B
118	Y	0.985	B
118	Subplot	Applied Sciences	B
119	TaxonomyValue	Applied Sciences	B
119	TaxonomyLevel	Umbrella	B
119	X	0.585	B
119	Y	0.985	B
119	Subplot	Applied Sciences	B
120	TaxonomyValue	Applied Sciences	B
120	TaxonomyLevel	Umbrella	B
120	X	0.582	B
120	Y	0.984	B
120	Subplot	Applied Sciences	B
121	TaxonomyValue	Applied Sciences	B
121	TaxonomyLevel	Umbrella	B
121	X	0.578	B
121	Y	0.984	B
121	Subplot	Applied Sciences	B
122	TaxonomyValue	Applied Sciences	B
122	TaxonomyLevel	Umbrella	B
122	X	0.575	B
122	Y	0.984	B
122	Subplot	Applied Sciences	B
123	TaxonomyValue	Applied Sciences	B
123	TaxonomyLevel	Umbrella	B
123	X	0.571	B
123	Y	0.983	B
123	Subplot	Applied Sciences	B
124	TaxonomyValue	Applied Sciences	B
124	TaxonomyLevel	Umbrella	B
124	X	0.568	B
124	Y	0.983	B
124	Subplot	Applied Sciences	B
125	TaxonomyValue	Applied Sciences	B
125	TaxonomyLevel	Umbrella	B
125	X	0.564	B
125	Y	0.982	B
125	Subplot	Applied Sciences	B
126	TaxonomyValue	Applied Sciences	B
126	TaxonomyLevel	Umbrella	B
126	X	0.561	B
126	Y	0.982	B
126	Subplot	Applied Sciences	B
127	TaxonomyValue	Applied Sciences	B
127	TaxonomyLevel	Umbrella	B
127	X	0.557	B
127	Y	0.981	B
127	Subplot	Applied Sciences	B
128	TaxonomyValue	Applied Sciences	B
128	TaxonomyLevel	Umbrella	B
128	X	0.554	B
128	Y	0.981	B
128	Subplot	Applied Sciences	B
129	TaxonomyValue	Applied Sciences	B
129	TaxonomyLevel	Umbrella	B
129	X	0.551	B
129	Y	0.981	B
129	Subplot	Applied Sciences	B
130	TaxonomyValue	Applied Sciences	B
130	TaxonomyLevel	Umbrella	B
130	X	0.547	B
130	Y	0.98	B
130	Subplot	Applied Sciences	B
131	TaxonomyValue	Applied Sciences	B
131	TaxonomyLevel	Umbrella	B
131	X	0.544	B
131	Y	0.98	B
131	Subplot	Applied Sciences	B
132	TaxonomyValue	Applied Sciences	B
132	TaxonomyLevel	Umbrella	B
132	X	0.54	B
132	Y	0.979	B
132	Subplot	Applied Sciences	B
133	TaxonomyValue	Applied Sciences	B
133	TaxonomyLevel	Umbrella	B
133	X	0.537	B
133	Y	0.979	B
133	Subplot	Applied Sciences	B
134	TaxonomyValue	Applied Sciences	B
134	TaxonomyLevel	Umbrella	B
134	X	0.533	B
134	Y	0.978	B
134	Subplot	Applied Sciences	B
135	TaxonomyValue	Applied Sciences	B
135	TaxonomyLevel	Umbrella	B
135	X	0.53	B
135	Y	0.978	B
135	Subplot	Applied Sciences	B
136	TaxonomyValue	Applied Sciences	B
136	TaxonomyLevel	Umbrella	B
136	X	0.526	B
136	Y	0.977	B
136	Subplot	Applied Sciences	B
137	TaxonomyValue	Applied Sciences	B
137	TaxonomyLevel	Umbrella	B
137	X	0.523	B
137	Y	0.977	B
137	Subplot	Applied Sciences	B
138	TaxonomyValue	Applied Sciences	B
138	TaxonomyLevel	Umbrella	B
138	X	0.519	B
138	Y	0.976	B
138	Subplot	Applied Sciences	B
139	TaxonomyValue	Applied Sciences	B
139	TaxonomyLevel	Umbrella	B
139	X	0.516	B
139	Y	0.975	B
139	Subplot	Applied Sciences	B
140	TaxonomyValue	Applied Sciences	B
140	TaxonomyLevel	Umbrella	B
140	X	0.512	B
140	Y	0.975	B
140	Subplot	Applied Sciences	B
141	TaxonomyValue	Applied Sciences	B
141	TaxonomyLevel	Umbrella	B
141	X	0.509	B
141	Y	0.974	B
141	Subplot	Applied Sciences	B
142	TaxonomyValue	Applied Sciences	B
142	TaxonomyLevel	Umbrella	B
142	X	0.505	B
142	Y	0.974	B
142	Subplot	Applied Sciences	B
143	TaxonomyValue	Applied Sciences	B
143	TaxonomyLevel	Umbrella	B
143	X	0.502	B
143	Y	0.973	B
143	Subplot	Applied Sciences	B
144	TaxonomyValue	Applied Sciences	B
144	TaxonomyLevel	Umbrella	B
144	X	0.498	B
144	Y	0.972	B
144	Subplot	Applied Sciences	B
145	TaxonomyValue	Applied Sciences	B
145	TaxonomyLevel	Umbrella	B
145	X	0.495	B
145	Y	0.972	B
145	Subplot	Applied Sciences	B
146	TaxonomyValue	Applied Sciences	B
146	TaxonomyLevel	Umbrella	B
146	X	0.491	B
146	Y	0.971	B
146	Subplot	Applied Sciences	B
147	TaxonomyValue	Applied Sciences	B
147	TaxonomyLevel	Umbrella	B
147	X	0.488	B
147	Y	0.971	B
147	Subplot	Applied Sciences	B
148	TaxonomyValue	Applied Sciences	B
148	TaxonomyLevel	Umbrella	B
148	X	0.484	B
148	Y	0.97	B
148	Subplot	Applied Sciences	B
149	TaxonomyValue	Applied Sciences	B
149	TaxonomyLevel	Umbrella	B
149	X	0.481	B
149	Y	0.969	B
149	Subplot	Applied Sciences	B
150	TaxonomyValue	Applied Sciences	B
150	TaxonomyLevel	Umbrella	B
150	X	0.477	B
150	Y	0.969	B
150	Subplot	Applied Sciences	B
151	TaxonomyValue	Applied Sciences	B
151	TaxonomyLevel	Umbrella	B
151	X	0.474	B
151	Y	0.968	B
151	Subplot	Applied Sciences	B
152	TaxonomyValue	Applied Sciences	B
152	TaxonomyLevel	Umbrella	B
152	X	0.47	B
152	Y	0.967	B
152	Subplot	Applied Sciences	B
153	TaxonomyValue	Applied Sciences	B
153	TaxonomyLevel	Umbrella	B
153	X	0.467	B
153	Y	0.966	B
153	Subplot	Applied Sciences	B
154	TaxonomyValue	Applied Sciences	B
154	TaxonomyLevel	Umbrella	B
154	X	0.463	B
154	Y	0.966	B
154	Subplot	Applied Sciences	B
155	TaxonomyValue	Applied Sciences	B
155	TaxonomyLevel	Umbrella	B
155	X	0.46	B
155	Y	0.965	B
155	Subplot	Applied Sciences	B
156	TaxonomyValue	Applied Sciences	B
156	TaxonomyLevel	Umbrella	B
156	X	0.456	B
156	Y	0.964	B
156	Subplot	Applied Sciences	B
157	TaxonomyValue	Applied Sciences	B
157	TaxonomyLevel	Umbrella	B
157	X	0.453	B
157	Y	0.963	B
157	Subplot	Applied Sciences	B
158	TaxonomyValue	Applied Sciences	B
158	TaxonomyLevel	Umbrella	B
158	X	0.449	B
158	Y	0.963	B
158	Subplot	Applied Sciences	B
159	TaxonomyValue	Applied Sciences	B
159	TaxonomyLevel	Umbrella	B
159	X	0.446	B
159	Y	0.962	B
159	Subplot	Applied Sciences	B
160	TaxonomyValue	Applied Sciences	B
160	TaxonomyLevel	Umbrella	B
160	X	0.443	B
160	Y	0.961	B
160	Subplot	Applied Sciences	B
161	TaxonomyValue	Applied Sciences	B
161	TaxonomyLevel	Umbrella	B
161	X	0.439	B
161	Y	0.96	B
161	Subplot	Applied Sciences	B
162	TaxonomyValue	Applied Sciences	B
162	TaxonomyLevel	Umbrella	B
162	X	0.436	B
162	Y	0.959	B
162	Subplot	Applied Sciences	B
163	TaxonomyValue	Applied Sciences	B
163	TaxonomyLevel	Umbrella	B
163	X	0.432	B
163	Y	0.958	B
163	Subplot	Applied Sciences	B
164	TaxonomyValue	Applied Sciences	B
164	TaxonomyLevel	Umbrella	B
164	X	0.429	B
164	Y	0.957	B
164	Subplot	Applied Sciences	B
165	TaxonomyValue	Applied Sciences	B
165	TaxonomyLevel	Umbrella	B
165	X	0.425	B
165	Y	0.956	B
165	Subplot	Applied Sciences	B
166	TaxonomyValue	Applied Sciences	B
166	TaxonomyLevel	Umbrella	B
166	X	0.422	B
166	Y	0.955	B
166	Subplot	Applied Sciences	B
167	TaxonomyValue	Applied Sciences	B
167	TaxonomyLevel	Umbrella	B
167	X	0.418	B
167	Y	0.953	B
167	Subplot	Applied Sciences	B
168	TaxonomyValue	Applied Sciences	B
168	TaxonomyLevel	Umbrella	B
168	X	0.415	B
168	Y	0.952	B
168	Subplot	Applied Sciences	B
169	TaxonomyValue	Applied Sciences	B
169	TaxonomyLevel	Umbrella	B
169	X	0.411	B
169	Y	0.951	B
169	Subplot	Applied Sciences	B
170	TaxonomyValue	Applied Sciences	B
170	TaxonomyLevel	Umbrella	B
170	X	0.408	B
170	Y	0.949	B
170	Subplot	Applied Sciences	B
171	TaxonomyValue	Applied Sciences	B
171	TaxonomyLevel	Umbrella	B
171	X	0.404	B
171	Y	0.948	B
171	Subplot	Applied Sciences	B
172	TaxonomyValue	Applied Sciences	B
172	TaxonomyLevel	Umbrella	B
172	X	0.401	B
172	Y	0.947	B
172	Subplot	Applied Sciences	B
173	TaxonomyValue	Applied Sciences	B
173	TaxonomyLevel	Umbrella	B
173	X	0.397	B
173	Y	0.945	B
173	Subplot	Applied Sciences	B
174	TaxonomyValue	Applied Sciences	B
174	TaxonomyLevel	Umbrella	B
174	X	0.394	B
174	Y	0.944	B
174	Subplot	Applied Sciences	B
175	TaxonomyValue	Applied Sciences	B
175	TaxonomyLevel	Umbrella	B
175	X	0.39	B
175	Y	0.942	B
175	Subplot	Applied Sciences	B
176	TaxonomyValue	Applied Sciences	B
176	TaxonomyLevel	Umbrella	B
176	X	0.387	B
176	Y	0.941	B
176	Subplot	Applied Sciences	B
177	TaxonomyValue	Applied Sciences	B
177	TaxonomyLevel	Umbrella	B
177	X	0.383	B
177	Y	0.939	B
177	Subplot	Applied Sciences	B
178	TaxonomyValue	Applied Sciences	B
178	TaxonomyLevel	Umbrella	B
178	X	0.38	B
178	Y	0.938	B
178	Subplot	Applied Sciences	B
179	TaxonomyValue	Applied Sciences	B
179	TaxonomyLevel	Umbrella	B
179	X	0.376	B
179	Y	0.936	B
179	Subplot	Applied Sciences	B
180	TaxonomyValue	Applied Sciences	B
180	TaxonomyLevel	Umbrella	B
180	X	0.373	B
180	Y	0.934	B
180	Subplot	Applied Sciences	B
181	TaxonomyValue	Applied Sciences	B
181	TaxonomyLevel	Umbrella	B
181	X	0.369	B
181	Y	0.933	B
181	Subplot	Applied Sciences	B
182	TaxonomyValue	Applied Sciences	B
182	TaxonomyLevel	Umbrella	B
182	X	0.366	B
182	Y	0.931	B
182	Subplot	Applied Sciences	B
183	TaxonomyValue	Applied Sciences	B
183	TaxonomyLevel	Umbrella	B
183	X	0.362	B
183	Y	0.93	B
183	Subplot	Applied Sciences	B
184	TaxonomyValue	Applied Sciences	B
184	TaxonomyLevel	Umbrella	B
184	X	0.359	B
184	Y	0.928	B
184	Subplot	Applied Sciences	B
185	TaxonomyValue	Applied Sciences	B
185	TaxonomyLevel	Umbrella	B
185	X	0.355	B
185	Y	0.926	B
185	Subplot	Applied Sciences	B
186	TaxonomyValue	Applied Sciences	B
186	TaxonomyLevel	Umbrella	B
186	X	0.352	B
186	Y	0.924	B
186	Subplot	Applied Sciences	B
187	TaxonomyValue	Applied Sciences	B
187	TaxonomyLevel	Umbrella	B
187	X	0.348	B
187	Y	0.923	B
187	Subplot	Applied Sciences	B
188	TaxonomyValue	Applied Sciences	B
188	TaxonomyLevel	Umbrella	B
188	X	0.345	B
188	Y	0.921	B
188	Subplot	Applied Sciences	B
189	TaxonomyValue	Applied Sciences	B
189	TaxonomyLevel	Umbrella	B
189	X	0.341	B
189	Y	0.919	B
189	Subplot	Applied Sciences	B
190	TaxonomyValue	Applied Sciences	B
190	TaxonomyLevel	Umbrella	B
190	X	0.338	B
190	Y	0.917	B
190	Subplot	Applied Sciences	B
191	TaxonomyValue	Applied Sciences	B
191	TaxonomyLevel	Umbrella	B
191	X	0.334	B
191	Y	0.915	B
191	Subplot	Applied Sciences	B
192	TaxonomyValue	Applied Sciences	B
192	TaxonomyLevel	Umbrella	B
192	X	0.331	B
192	Y	0.913	B
192	Subplot	Applied Sciences	B
193	TaxonomyValue	Applied Sciences	B
193	TaxonomyLevel	Umbrella	B
193	X	0.328	B
193	Y	0.911	B
193	Subplot	Applied Sciences	B
194	TaxonomyValue	Applied Sciences	B
194	TaxonomyLevel	Umbrella	B
194	X	0.324	B
194	Y	0.909	B
194	Subplot	Applied Sciences	B
195	TaxonomyValue	Applied Sciences	B
195	TaxonomyLevel	Umbrella	B
195	X	0.321	B
195	Y	0.907	B
195	Subplot	Applied Sciences	B
196	TaxonomyValue	Applied Sciences	B
196	TaxonomyLevel	Umbrella	B
196	X	0.317	B
196	Y	0.905	B
196	Subplot	Applied Sciences	B
197	TaxonomyValue	Applied Sciences	B
197	TaxonomyLevel	Umbrella	B
197	X	0.314	B
197	Y	0.902	B
197	Subplot	Applied Sciences	B
198	TaxonomyValue	Applied Sciences	B
198	TaxonomyLevel	Umbrella	B
198	X	0.31	B
198	Y	0.9	B
198	Subplot	Applied Sciences	B
199	TaxonomyValue	Applied Sciences	B
199	TaxonomyLevel	Umbrella	B
199	X	0.307	B
199	Y	0.897	B
199	Subplot	Applied Sciences	B
200	TaxonomyValue	Applied Sciences	B
200	TaxonomyLevel	Umbrella	B
200	X	0.303	B
200	Y	0.894	B
200	Subplot	Applied Sciences	B
201	TaxonomyValue	Applied Sciences	B
201	TaxonomyLevel	Umbrella	B
201	X	0.3	B
201	Y	0.892	B
201	Subplot	Applied Sciences	B
202	TaxonomyValue	Applied Sciences	B
202	TaxonomyLevel	Umbrella	B
202	X	0.296	B
202	Y	0.889	B
202	Subplot	Applied Sciences	B
203	TaxonomyValue	Applied Sciences	B
203	TaxonomyLevel	Umbrella	B
203	X	0.293	B
203	Y	0.886	B
203	Subplot	Applied Sciences	B
204	TaxonomyValue	Applied Sciences	B
204	TaxonomyLevel	Umbrella	B
204	X	0.289	B
204	Y	0.883	B
204	Subplot	Applied Sciences	B
205	TaxonomyValue	Applied Sciences	B
205	TaxonomyLevel	Umbrella	B
205	X	0.286	B
205	Y	0.88	B
205	Subplot	Applied Sciences	B
206	TaxonomyValue	Applied Sciences	B
206	TaxonomyLevel	Umbrella	B
206	X	0.282	B
206	Y	0.877	B
206	Subplot	Applied Sciences	B
207	TaxonomyValue	Applied Sciences	B
207	TaxonomyLevel	Umbrella	B
207	X	0.279	B
207	Y	0.874	B
207	Subplot	Applied Sciences	B
208	TaxonomyValue	Applied Sciences	B
208	TaxonomyLevel	Umbrella	B
208	X	0.275	B
208	Y	0.87	B
208	Subplot	Applied Sciences	B
209	TaxonomyValue	Applied Sciences	B
209	TaxonomyLevel	Umbrella	B
209	X	0.272	B
209	Y	0.867	B
209	Subplot	Applied Sciences	B
210	TaxonomyValue	Applied Sciences	B
210	TaxonomyLevel	Umbrella	B
210	X	0.268	B
210	Y	0.864	B
210	Subplot	Applied Sciences	B
211	TaxonomyValue	Applied Sciences	B
211	TaxonomyLevel	Umbrella	B
211	X	0.265	B
211	Y	0.86	B
211	Subplot	Applied Sciences	B
212	TaxonomyValue	Applied Sciences	B
212	TaxonomyLevel	Umbrella	B
212	X	0.261	B
212	Y	0.857	B
212	Subplot	Applied Sciences	B
213	TaxonomyValue	Applied Sciences	B
213	TaxonomyLevel	Umbrella	B
213	X	0.258	B
213	Y	0.853	B
213	Subplot	Applied Sciences	B
214	TaxonomyValue	Applied Sciences	B
214	TaxonomyLevel	Umbrella	B
214	X	0.254	B
214	Y	0.849	B
214	Subplot	Applied Sciences	B
215	TaxonomyValue	Applied Sciences	B
215	TaxonomyLevel	Umbrella	B
215	X	0.251	B
215	Y	0.846	B
215	Subplot	Applied Sciences	B
216	TaxonomyValue	Applied Sciences	B
216	TaxonomyLevel	Umbrella	B
216	X	0.247	B
216	Y	0.842	B
216	Subplot	Applied Sciences	B
217	TaxonomyValue	Applied Sciences	B
217	TaxonomyLevel	Umbrella	B
217	X	0.244	B
217	Y	0.838	B
217	Subplot	Applied Sciences	B
218	TaxonomyValue	Applied Sciences	B
218	TaxonomyLevel	Umbrella	B
218	X	0.24	B
218	Y	0.833	B
218	Subplot	Applied Sciences	B
219	TaxonomyValue	Applied Sciences	B
219	TaxonomyLevel	Umbrella	B
219	X	0.237	B
219	Y	0.829	B
219	Subplot	Applied Sciences	B
220	TaxonomyValue	Applied Sciences	B
220	TaxonomyLevel	Umbrella	B
220	X	0.233	B
220	Y	0.825	B
220	Subplot	Applied Sciences	B
221	TaxonomyValue	Applied Sciences	B
221	TaxonomyLevel	Umbrella	B
221	X	0.23	B
221	Y	0.821	B
221	Subplot	Applied Sciences	B
222	TaxonomyValue	Applied Sciences	B
222	TaxonomyLevel	Umbrella	B
222	X	0.226	B
222	Y	0.816	B
222	Subplot	Applied Sciences	B
223	TaxonomyValue	Applied Sciences	B
223	TaxonomyLevel	Umbrella	B
223	X	0.223	B
223	Y	0.812	B
223	Subplot	Applied Sciences	B
224	TaxonomyValue	Applied Sciences	B
224	TaxonomyLevel	Umbrella	B
224	X	0.22	B
224	Y	0.807	B
224	Subplot	Applied Sciences	B
225	TaxonomyValue	Applied Sciences	B
225	TaxonomyLevel	Umbrella	B
225	X	0.216	B
225	Y	0.802	B
225	Subplot	Applied Sciences	B
226	TaxonomyValue	Applied Sciences	B
226	TaxonomyLevel	Umbrella	B
226	X	0.213	B
226	Y	0.797	B
226	Subplot	Applied Sciences	B
227	TaxonomyValue	Applied Sciences	B
227	TaxonomyLevel	Umbrella	B
227	X	0.209	B
227	Y	0.791	B
227	Subplot	Applied Sciences	B
228	TaxonomyValue	Applied Sciences	B
228	TaxonomyLevel	Umbrella	B
228	X	0.206	B
228	Y	0.785	B
228	Subplot	Applied Sciences	B
229	TaxonomyValue	Applied Sciences	B
229	TaxonomyLevel	Umbrella	B
229	X	0.202	B
229	Y	0.779	B
229	Subplot	Applied Sciences	B
230	TaxonomyValue	Applied Sciences	B
230	TaxonomyLevel	Umbrella	B
230	X	0.199	B
230	Y	0.773	B
230	Subplot	Applied Sciences	B
231	TaxonomyValue	Applied Sciences	B
231	TaxonomyLevel	Umbrella	B
231	X	0.195	B
231	Y	0.767	B
231	Subplot	Applied Sciences	B
232	TaxonomyValue	Applied Sciences	B
232	TaxonomyLevel	Umbrella	B
232	X	0.192	B
232	Y	0.76	B
232	Subplot	Applied Sciences	B
233	TaxonomyValue	Applied Sciences	B
233	TaxonomyLevel	Umbrella	B
233	X	0.188	B
233	Y	0.754	B
233	Subplot	Applied Sciences	B
234	TaxonomyValue	Applied Sciences	B
234	TaxonomyLevel	Umbrella	B
234	X	0.185	B
234	Y	0.747	B
234	Subplot	Applied Sciences	B
235	TaxonomyValue	Applied Sciences	B
235	TaxonomyLevel	Umbrella	B
235	X	0.181	B
235	Y	0.741	B
235	Subplot	Applied Sciences	B
236	TaxonomyValue	Applied Sciences	B
236	TaxonomyLevel	Umbrella	B
236	X	0.178	B
236	Y	0.733	B
236	Subplot	Applied Sciences	B
237	TaxonomyValue	Applied Sciences	B
237	TaxonomyLevel	Umbrella	B
237	X	0.174	B
237	Y	0.726	B
237	Subplot	Applied Sciences	B
238	TaxonomyValue	Applied Sciences	B
238	TaxonomyLevel	Umbrella	B
238	X	0.171	B
238	Y	0.719	B
238	Subplot	Applied Sciences	B
239	TaxonomyValue	Applied Sciences	B
239	TaxonomyLevel	Umbrella	B
239	X	0.167	B
239	Y	0.711	B
239	Subplot	Applied Sciences	B
240	TaxonomyValue	Applied Sciences	B
240	TaxonomyLevel	Umbrella	B
240	X	0.164	B
240	Y	0.704	B
240	Subplot	Applied Sciences	B
241	TaxonomyValue	Applied Sciences	B
241	TaxonomyLevel	Umbrella	B
241	X	0.16	B
241	Y	0.696	B
241	Subplot	Applied Sciences	B
242	TaxonomyValue	Applied Sciences	B
242	TaxonomyLevel	Umbrella	B
242	X	0.157	B
242	Y	0.688	B
242	Subplot	Applied Sciences	B
243	TaxonomyValue	Applied Sciences	B
243	TaxonomyLevel	Umbrella	B
243	X	0.153	B
243	Y	0.681	B
243	Subplot	Applied Sciences	B
244	TaxonomyValue	Applied Sciences	B
244	TaxonomyLevel	Umbrella	B
244	X	0.15	B
244	Y	0.672	B
244	Subplot	Applied Sciences	B
[truncated: 97,185 more rows]
