# Supplementary material for: Quantifying hierarchy and dynamics in US faculty hiring and retention
Source: Nature. 2022 Sep 21;610(7930):120–7. doi: 10.1038/s41586-022-05222-x (PMC9534765; doi:10.1038/s41586-022-05222-x)
Supplement: Supplementary file 5 — Source Data Fig. 3. [file 41586_2022_5222_MOESM5_ESM.csv]

Subfigure	Element	Attribute	Value
A	0	TaxonomyLevel	Academia
A	0	TaxonomyValue	Academia
A	0	OldHireGiniCoefficient	0.751
A	0	NewHireGiniCoefficient	0.734
A	1	TaxonomyLevel	Field
A	1	TaxonomyValue	Accounting
A	1	OldHireGiniCoefficient	0.539
A	1	NewHireGiniCoefficient	0.387
A	2	TaxonomyLevel	Field
A	2	TaxonomyValue	Aerospace Engineering
A	2	OldHireGiniCoefficient	0.637
A	2	NewHireGiniCoefficient	0.608
A	3	TaxonomyLevel	Field
A	3	TaxonomyValue	Agricultural Economics
A	3	OldHireGiniCoefficient	0.622
A	3	NewHireGiniCoefficient	0.52
A	4	TaxonomyLevel	Field
A	4	TaxonomyValue	Agricultural Engineering
A	4	OldHireGiniCoefficient	0.601
A	4	NewHireGiniCoefficient	0.433
A	5	TaxonomyLevel	Field
A	5	TaxonomyValue	Agronomy
A	5	OldHireGiniCoefficient	0.63
A	5	NewHireGiniCoefficient	0.454
A	6	TaxonomyLevel	Field
A	6	TaxonomyValue	Anatomy
A	6	OldHireGiniCoefficient	0.486
A	6	NewHireGiniCoefficient	0.191
A	7	TaxonomyLevel	Field
A	7	TaxonomyValue	Animal Sciences
A	7	OldHireGiniCoefficient	0.668
A	7	NewHireGiniCoefficient	0.447
A	8	TaxonomyLevel	Field
A	8	TaxonomyValue	Anthropology
A	8	OldHireGiniCoefficient	0.632
A	8	NewHireGiniCoefficient	0.546
A	9	TaxonomyLevel	Field
A	9	TaxonomyValue	Architecture
A	9	OldHireGiniCoefficient	0.623
A	9	NewHireGiniCoefficient	0.52
A	10	TaxonomyLevel	Field
A	10	TaxonomyValue	Art History and Criticism
A	10	OldHireGiniCoefficient	0.69
A	10	NewHireGiniCoefficient	0.559
A	11	TaxonomyLevel	Field
A	11	TaxonomyValue	Asian Languages
A	11	OldHireGiniCoefficient	0.636
A	11	NewHireGiniCoefficient	0.487
A	12	TaxonomyLevel	Field
A	12	TaxonomyValue	Asian Studies
A	12	OldHireGiniCoefficient	0.645
A	12	NewHireGiniCoefficient	0.541
A	13	TaxonomyLevel	Field
A	13	TaxonomyValue	Astronomy
A	13	OldHireGiniCoefficient	0.678
A	13	NewHireGiniCoefficient	0.458
A	14	TaxonomyLevel	Field
A	14	TaxonomyValue	Atmospheric Sciences and Meteorology
A	14	OldHireGiniCoefficient	0.595
A	14	NewHireGiniCoefficient	0.438
A	15	TaxonomyLevel	Field
A	15	TaxonomyValue	Biochemistry
A	15	OldHireGiniCoefficient	0.643
A	15	NewHireGiniCoefficient	0.417
A	16	TaxonomyLevel	Field
A	16	TaxonomyValue	Biological Sciences
A	16	OldHireGiniCoefficient	0.638
A	16	NewHireGiniCoefficient	0.45
A	17	TaxonomyLevel	Field
A	17	TaxonomyValue	Biomedical Engineering
A	17	OldHireGiniCoefficient	0.592
A	17	NewHireGiniCoefficient	0.449
A	18	TaxonomyLevel	Field
A	18	TaxonomyValue	Biophysics
A	18	OldHireGiniCoefficient	0.542
A	18	NewHireGiniCoefficient	0.167
A	19	TaxonomyLevel	Field
A	19	TaxonomyValue	Biostatistics
A	19	OldHireGiniCoefficient	0.655
A	19	NewHireGiniCoefficient	0.537
A	20	TaxonomyLevel	Field
A	20	TaxonomyValue	Business Administration
A	20	OldHireGiniCoefficient	0.62
A	20	NewHireGiniCoefficient	0.585
A	21	TaxonomyLevel	Field
A	21	TaxonomyValue	Cell Biology
A	21	OldHireGiniCoefficient	0.592
A	21	NewHireGiniCoefficient	0.273
A	22	TaxonomyLevel	Field
A	22	TaxonomyValue	Chemical Engineering
A	22	OldHireGiniCoefficient	0.633
A	22	NewHireGiniCoefficient	0.535
A	23	TaxonomyLevel	Field
A	23	TaxonomyValue	Chemistry
A	23	OldHireGiniCoefficient	0.672
A	23	NewHireGiniCoefficient	0.562
A	24	TaxonomyLevel	Field
A	24	TaxonomyValue	Civil Engineering
A	24	OldHireGiniCoefficient	0.649
A	24	NewHireGiniCoefficient	0.594
A	25	TaxonomyLevel	Field
A	25	TaxonomyValue	Classics and Classical Languages
A	25	OldHireGiniCoefficient	0.627
A	25	NewHireGiniCoefficient	0.523
A	26	TaxonomyLevel	Field
A	26	TaxonomyValue	Communication Disorders and Sciences
A	26	OldHireGiniCoefficient	0.541
A	26	NewHireGiniCoefficient	0.461
A	27	TaxonomyLevel	Field
A	27	TaxonomyValue	Comparative Literature
A	27	OldHireGiniCoefficient	0.576
A	27	NewHireGiniCoefficient	0.438
A	28	TaxonomyLevel	Field
A	28	TaxonomyValue	Computer Engineering
A	28	OldHireGiniCoefficient	0.641
A	28	NewHireGiniCoefficient	0.595
A	29	TaxonomyLevel	Field
A	29	TaxonomyValue	Computer Science
A	29	OldHireGiniCoefficient	0.658
A	29	NewHireGiniCoefficient	0.616
A	30	TaxonomyLevel	Field
A	30	TaxonomyValue	Counselor Education
A	30	OldHireGiniCoefficient	0.525
A	30	NewHireGiniCoefficient	0.451
A	31	TaxonomyLevel	Field
A	31	TaxonomyValue	Criminal Justice and Criminology
A	31	OldHireGiniCoefficient	0.544
A	31	NewHireGiniCoefficient	0.538
A	32	TaxonomyLevel	Field
A	32	TaxonomyValue	Curriculum and Instruction
A	32	OldHireGiniCoefficient	0.59
A	32	NewHireGiniCoefficient	0.552
A	33	TaxonomyLevel	Field
A	33	TaxonomyValue	Ecology
A	33	OldHireGiniCoefficient	0.577
A	33	NewHireGiniCoefficient	0.43
A	34	TaxonomyLevel	Field
A	34	TaxonomyValue	Economics
A	34	OldHireGiniCoefficient	0.665
A	34	NewHireGiniCoefficient	0.644
A	35	TaxonomyLevel	Field
A	35	TaxonomyValue	Education
A	35	OldHireGiniCoefficient	0.594
A	35	NewHireGiniCoefficient	0.512
A	36	TaxonomyLevel	Field
A	36	TaxonomyValue	Education Administration
A	36	OldHireGiniCoefficient	0.571
A	36	NewHireGiniCoefficient	0.548
A	37	TaxonomyLevel	Field
A	37	TaxonomyValue	Educational Psychology
A	37	OldHireGiniCoefficient	0.561
A	37	NewHireGiniCoefficient	0.47
A	38	TaxonomyLevel	Field
A	38	TaxonomyValue	Electrical Engineering
A	38	OldHireGiniCoefficient	0.656
A	38	NewHireGiniCoefficient	0.6
A	39	TaxonomyLevel	Field
A	39	TaxonomyValue	English Language and Literature
A	39	OldHireGiniCoefficient	0.635
A	39	NewHireGiniCoefficient	0.536
A	40	TaxonomyLevel	Field
A	40	TaxonomyValue	Entomology
A	40	OldHireGiniCoefficient	0.591
A	40	NewHireGiniCoefficient	0.38
A	41	TaxonomyLevel	Field
A	41	TaxonomyValue	Environmental Engineering
A	41	OldHireGiniCoefficient	0.649
A	41	NewHireGiniCoefficient	0.585
A	42	TaxonomyLevel	Field
A	42	TaxonomyValue	Environmental Health Sciences
A	42	OldHireGiniCoefficient	0.537
A	42	NewHireGiniCoefficient	0.388
A	43	TaxonomyLevel	Field
A	43	TaxonomyValue	Environmental Sciences
A	43	OldHireGiniCoefficient	0.58
A	43	NewHireGiniCoefficient	0.473
A	44	TaxonomyLevel	Field
A	44	TaxonomyValue	Epidemiology
A	44	OldHireGiniCoefficient	0.678
A	44	NewHireGiniCoefficient	0.572
A	45	TaxonomyLevel	Field
A	45	TaxonomyValue	Evolutionary Biology
A	45	OldHireGiniCoefficient	0.568
A	45	NewHireGiniCoefficient	0.423
A	46	TaxonomyLevel	Field
A	46	TaxonomyValue	Exercise Science, Kinesiology, Rehab, Health
A	46	OldHireGiniCoefficient	0.611
A	46	NewHireGiniCoefficient	0.57
A	47	TaxonomyLevel	Field
A	47	TaxonomyValue	Finance
A	47	OldHireGiniCoefficient	0.57
A	47	NewHireGiniCoefficient	0.49
A	48	TaxonomyLevel	Field
A	48	TaxonomyValue	Food Science
A	48	OldHireGiniCoefficient	0.625
A	48	NewHireGiniCoefficient	0.452
A	49	TaxonomyLevel	Field
A	49	TaxonomyValue	Forestry and Forest Resources
A	49	OldHireGiniCoefficient	0.622
A	49	NewHireGiniCoefficient	0.457
A	50	TaxonomyLevel	Field
A	50	TaxonomyValue	French Language and Literature
A	50	OldHireGiniCoefficient	0.583
A	50	NewHireGiniCoefficient	0.434
A	51	TaxonomyLevel	Field
A	51	TaxonomyValue	Gender Studies
A	51	OldHireGiniCoefficient	0.509
A	51	NewHireGiniCoefficient	0.369
A	52	TaxonomyLevel	Field
A	52	TaxonomyValue	Genetics
A	52	OldHireGiniCoefficient	0.541
A	52	NewHireGiniCoefficient	0.33
A	53	TaxonomyLevel	Field
A	53	TaxonomyValue	Geography
A	53	OldHireGiniCoefficient	0.579
A	53	NewHireGiniCoefficient	0.514
A	54	TaxonomyLevel	Field
A	54	TaxonomyValue	Geology
A	54	OldHireGiniCoefficient	0.609
A	54	NewHireGiniCoefficient	0.539
A	55	TaxonomyLevel	Field
A	55	TaxonomyValue	Germanic Languages and Literatures
A	55	OldHireGiniCoefficient	0.557
A	55	NewHireGiniCoefficient	0.441
A	56	TaxonomyLevel	Field
A	56	TaxonomyValue	Health, Physical Education, Recreation
A	56	OldHireGiniCoefficient	0.56
A	56	NewHireGiniCoefficient	0.482
A	57	TaxonomyLevel	Field
A	57	TaxonomyValue	History
A	57	OldHireGiniCoefficient	0.733
A	57	NewHireGiniCoefficient	0.65
A	58	TaxonomyLevel	Field
A	58	TaxonomyValue	Horticulture
A	58	OldHireGiniCoefficient	0.619
A	58	NewHireGiniCoefficient	0.39
A	59	TaxonomyLevel	Field
A	59	TaxonomyValue	Human Development and Family Sciences
A	59	OldHireGiniCoefficient	0.585
A	59	NewHireGiniCoefficient	0.477
A	60	TaxonomyLevel	Field
A	60	TaxonomyValue	Immunology
A	60	OldHireGiniCoefficient	0.551
A	60	NewHireGiniCoefficient	0.279
A	61	TaxonomyLevel	Field
A	61	TaxonomyValue	Industrial Engineering
A	61	OldHireGiniCoefficient	0.595
A	61	NewHireGiniCoefficient	0.54
A	62	TaxonomyLevel	Field
A	62	TaxonomyValue	Information Science
A	62	OldHireGiniCoefficient	0.567
A	62	NewHireGiniCoefficient	0.527
A	63	TaxonomyLevel	Field
A	63	TaxonomyValue	Information Technology
A	63	OldHireGiniCoefficient	0.534
A	63	NewHireGiniCoefficient	0.432
A	64	TaxonomyLevel	Field
A	64	TaxonomyValue	International Affairs
A	64	OldHireGiniCoefficient	0.634
A	64	NewHireGiniCoefficient	0.507
A	65	TaxonomyLevel	Field
A	65	TaxonomyValue	Linguistics
A	65	OldHireGiniCoefficient	0.607
A	65	NewHireGiniCoefficient	0.442
A	66	TaxonomyLevel	Field
A	66	TaxonomyValue	Management
A	66	OldHireGiniCoefficient	0.641
A	66	NewHireGiniCoefficient	0.528
A	67	TaxonomyLevel	Field
A	67	TaxonomyValue	Management Information Systems
A	67	OldHireGiniCoefficient	0.524
A	67	NewHireGiniCoefficient	0.473
A	68	TaxonomyLevel	Field
A	68	TaxonomyValue	Marine Sciences
A	68	OldHireGiniCoefficient	0.604
A	68	NewHireGiniCoefficient	0.379
A	69	TaxonomyLevel	Field
A	69	TaxonomyValue	Marketing
A	69	OldHireGiniCoefficient	0.556
A	69	NewHireGiniCoefficient	0.414
A	70	TaxonomyLevel	Field
A	70	TaxonomyValue	Materials Engineering
A	70	OldHireGiniCoefficient	0.622
A	70	NewHireGiniCoefficient	0.513
A	71	TaxonomyLevel	Field
A	71	TaxonomyValue	Mathematics
A	71	OldHireGiniCoefficient	0.683
A	71	NewHireGiniCoefficient	0.589
A	72	TaxonomyLevel	Field
A	72	TaxonomyValue	Mechanical Engineering
A	72	OldHireGiniCoefficient	0.659
A	72	NewHireGiniCoefficient	0.643
A	73	TaxonomyLevel	Field
A	73	TaxonomyValue	Microbiology
A	73	OldHireGiniCoefficient	0.562
A	73	NewHireGiniCoefficient	0.327
A	74	TaxonomyLevel	Field
A	74	TaxonomyValue	Molecular Biology
A	74	OldHireGiniCoefficient	0.604
A	74	NewHireGiniCoefficient	0.281
A	75	TaxonomyLevel	Field
A	75	TaxonomyValue	Music
A	75	OldHireGiniCoefficient	0.663
A	75	NewHireGiniCoefficient	0.582
A	76	TaxonomyLevel	Field
A	76	TaxonomyValue	Natural Resources
A	76	OldHireGiniCoefficient	0.599
A	76	NewHireGiniCoefficient	0.408
A	77	TaxonomyLevel	Field
A	77	TaxonomyValue	Near and Middle Eastern Languages and Cultures
A	77	OldHireGiniCoefficient	0.613
A	77	NewHireGiniCoefficient	0.434
A	78	TaxonomyLevel	Field
A	78	TaxonomyValue	Neuroscience
A	78	OldHireGiniCoefficient	0.596
A	78	NewHireGiniCoefficient	0.26
A	79	TaxonomyLevel	Field
A	79	TaxonomyValue	Nursing
A	79	OldHireGiniCoefficient	0.627
A	79	NewHireGiniCoefficient	0.548
A	80	TaxonomyLevel	Field
A	80	TaxonomyValue	Nutrition Sciences
A	80	OldHireGiniCoefficient	0.576
A	80	NewHireGiniCoefficient	0.452
A	81	TaxonomyLevel	Field
A	81	TaxonomyValue	Operations Research
A	81	OldHireGiniCoefficient	0.539
A	81	NewHireGiniCoefficient	0.495
A	82	TaxonomyLevel	Field
A	82	TaxonomyValue	Pathology
A	82	OldHireGiniCoefficient	0.543
A	82	NewHireGiniCoefficient	0.384
A	83	TaxonomyLevel	Field
A	83	TaxonomyValue	Pharmaceutical Sciences
A	83	OldHireGiniCoefficient	0.592
A	83	NewHireGiniCoefficient	0.378
A	84	TaxonomyLevel	Field
A	84	TaxonomyValue	Pharmacology
A	84	OldHireGiniCoefficient	0.539
A	84	NewHireGiniCoefficient	0.243
A	85	TaxonomyLevel	Field
A	85	TaxonomyValue	Pharmacy
A	85	OldHireGiniCoefficient	0.617
A	85	NewHireGiniCoefficient	0.458
A	86	TaxonomyLevel	Field
A	86	TaxonomyValue	Philosophy
A	86	OldHireGiniCoefficient	0.636
A	86	NewHireGiniCoefficient	0.558
A	87	TaxonomyLevel	Field
A	87	TaxonomyValue	Physics
A	87	OldHireGiniCoefficient	0.704
A	87	NewHireGiniCoefficient	0.559
A	88	TaxonomyLevel	Field
A	88	TaxonomyValue	Physiology
A	88	OldHireGiniCoefficient	0.554
A	88	NewHireGiniCoefficient	0.233
A	89	TaxonomyLevel	Field
A	89	TaxonomyValue	Plant Pathology
A	89	OldHireGiniCoefficient	0.621
A	89	NewHireGiniCoefficient	0.353
A	90	TaxonomyLevel	Field
A	90	TaxonomyValue	Plant Sciences
A	90	OldHireGiniCoefficient	0.597
A	90	NewHireGiniCoefficient	0.388
A	91	TaxonomyLevel	Field
A	91	TaxonomyValue	Political Science
A	91	OldHireGiniCoefficient	0.668
A	91	NewHireGiniCoefficient	0.611
A	92	TaxonomyLevel	Field
A	92	TaxonomyValue	Psychology
A	92	OldHireGiniCoefficient	0.596
A	92	NewHireGiniCoefficient	0.532
A	93	TaxonomyLevel	Field
A	93	TaxonomyValue	Public Health
A	93	OldHireGiniCoefficient	0.66
A	93	NewHireGiniCoefficient	0.588
A	94	TaxonomyLevel	Field
A	94	TaxonomyValue	Religious Studies
A	94	OldHireGiniCoefficient	0.649
A	94	NewHireGiniCoefficient	0.546
A	95	TaxonomyLevel	Field
A	95	TaxonomyValue	Slavic Languages and Literatures
A	95	OldHireGiniCoefficient	0.575
A	95	NewHireGiniCoefficient	0.416
A	96	TaxonomyLevel	Field
A	96	TaxonomyValue	Social Work
A	96	OldHireGiniCoefficient	0.633
A	96	NewHireGiniCoefficient	0.588
A	97	TaxonomyLevel	Field
A	97	TaxonomyValue	Sociology
A	97	OldHireGiniCoefficient	0.622
A	97	NewHireGiniCoefficient	0.581
A	98	TaxonomyLevel	Field
A	98	TaxonomyValue	Soil Science
A	98	OldHireGiniCoefficient	0.578
A	98	NewHireGiniCoefficient	0.428
A	99	TaxonomyLevel	Field
A	99	TaxonomyValue	Spanish Language and Literature
A	99	OldHireGiniCoefficient	0.535
A	99	NewHireGiniCoefficient	0.442
A	100	TaxonomyLevel	Field
A	100	TaxonomyValue	Special Education
A	100	OldHireGiniCoefficient	0.539
A	100	NewHireGiniCoefficient	0.461
A	101	TaxonomyLevel	Field
A	101	TaxonomyValue	Speech and Hearing Sciences
A	101	OldHireGiniCoefficient	0.528
A	101	NewHireGiniCoefficient	0.406
A	102	TaxonomyLevel	Field
A	102	TaxonomyValue	Statistics
A	102	OldHireGiniCoefficient	0.593
A	102	NewHireGiniCoefficient	0.562
A	103	TaxonomyLevel	Field
A	103	TaxonomyValue	Systems Engineering
A	103	OldHireGiniCoefficient	0.548
A	103	NewHireGiniCoefficient	0.481
A	104	TaxonomyLevel	Field
A	104	TaxonomyValue	Theatre Literature, History and Criticism
A	104	OldHireGiniCoefficient	0.534
A	104	NewHireGiniCoefficient	0.379
A	105	TaxonomyLevel	Field
A	105	TaxonomyValue	Theological Studies
A	105	OldHireGiniCoefficient	0.66
A	105	NewHireGiniCoefficient	0.521
A	106	TaxonomyLevel	Field
A	106	TaxonomyValue	Urban and Regional Planning
A	106	OldHireGiniCoefficient	0.584
A	106	NewHireGiniCoefficient	0.492
A	107	TaxonomyLevel	Field
A	107	TaxonomyValue	Veterinary Medical Sciences
A	107	OldHireGiniCoefficient	0.733
A	107	NewHireGiniCoefficient	0.546
A	108	TaxonomyLevel	Umbrella
A	108	TaxonomyValue	Applied Sciences
A	108	OldHireGiniCoefficient	0.723
A	108	NewHireGiniCoefficient	0.652
A	109	TaxonomyLevel	Umbrella
A	109	TaxonomyValue	Education
A	109	OldHireGiniCoefficient	0.661
A	109	NewHireGiniCoefficient	0.634
A	110	TaxonomyLevel	Umbrella
A	110	TaxonomyValue	Engineering
A	110	OldHireGiniCoefficient	0.717
A	110	NewHireGiniCoefficient	0.682
A	111	TaxonomyLevel	Umbrella
A	111	TaxonomyValue	Humanities
A	111	OldHireGiniCoefficient	0.765
A	111	NewHireGiniCoefficient	0.717
A	112	TaxonomyLevel	Umbrella
A	112	TaxonomyValue	Mathematics and Computing
A	112	OldHireGiniCoefficient	0.712
A	112	NewHireGiniCoefficient	0.655
A	113	TaxonomyLevel	Umbrella
A	113	TaxonomyValue	Medicine and Health
A	113	OldHireGiniCoefficient	0.671
A	113	NewHireGiniCoefficient	0.616
A	114	TaxonomyLevel	Umbrella
A	114	TaxonomyValue	Natural Sciences
A	114	OldHireGiniCoefficient	0.703
A	114	NewHireGiniCoefficient	0.654
A	115	TaxonomyLevel	Umbrella
A	115	TaxonomyValue	Social Sciences
A	115	OldHireGiniCoefficient	0.723
A	115	NewHireGiniCoefficient	0.672
B	0	TaxonomyLevel	Academia
B	0	TaxonomyValue	Academia
B	0	Year	2011
B	0	GiniCoefficient	0.767
B	1	TaxonomyLevel	Academia
B	1	TaxonomyValue	Academia
B	1	Year	2012
B	1	GiniCoefficient	0.767
B	2	TaxonomyLevel	Academia
B	2	TaxonomyValue	Academia
B	2	Year	2013
B	2	GiniCoefficient	0.768
B	3	TaxonomyLevel	Academia
B	3	TaxonomyValue	Academia
B	3	Year	2014
B	3	GiniCoefficient	0.767
B	4	TaxonomyLevel	Academia
B	4	TaxonomyValue	Academia
B	4	Year	2015
B	4	GiniCoefficient	0.766
B	5	TaxonomyLevel	Academia
B	5	TaxonomyValue	Academia
B	5	Year	2016
B	5	GiniCoefficient	0.765
B	6	TaxonomyLevel	Academia
B	6	TaxonomyValue	Academia
B	6	Year	2017
B	6	GiniCoefficient	0.765
B	7	TaxonomyLevel	Academia
B	7	TaxonomyValue	Academia
B	7	Year	2018
B	7	GiniCoefficient	0.765
B	8	TaxonomyLevel	Academia
B	8	TaxonomyValue	Academia
B	8	Year	2019
B	8	GiniCoefficient	0.765
B	9	TaxonomyLevel	Academia
B	9	TaxonomyValue	Academia
B	9	Year	2020
B	9	GiniCoefficient	0.764
B	10	TaxonomyLevel	Umbrella
B	10	TaxonomyValue	Applied Sciences
B	10	Year	2011
B	10	GiniCoefficient	0.705
B	11	TaxonomyLevel	Umbrella
B	11	TaxonomyValue	Applied Sciences
B	11	Year	2012
B	11	GiniCoefficient	0.709
B	12	TaxonomyLevel	Umbrella
B	12	TaxonomyValue	Applied Sciences
B	12	Year	2013
B	12	GiniCoefficient	0.706
B	13	TaxonomyLevel	Umbrella
B	13	TaxonomyValue	Applied Sciences
B	13	Year	2014
B	13	GiniCoefficient	0.707
B	14	TaxonomyLevel	Umbrella
B	14	TaxonomyValue	Applied Sciences
B	14	Year	2015
B	14	GiniCoefficient	0.709
B	15	TaxonomyLevel	Umbrella
B	15	TaxonomyValue	Applied Sciences
B	15	Year	2016
B	15	GiniCoefficient	0.708
B	16	TaxonomyLevel	Umbrella
B	16	TaxonomyValue	Applied Sciences
B	16	Year	2017
B	16	GiniCoefficient	0.708
B	17	TaxonomyLevel	Umbrella
B	17	TaxonomyValue	Applied Sciences
B	17	Year	2018
B	17	GiniCoefficient	0.709
B	18	TaxonomyLevel	Umbrella
B	18	TaxonomyValue	Applied Sciences
B	18	Year	2019
B	18	GiniCoefficient	0.711
B	19	TaxonomyLevel	Umbrella
B	19	TaxonomyValue	Applied Sciences
B	19	Year	2020
B	19	GiniCoefficient	0.712
B	20	TaxonomyLevel	Umbrella
B	20	TaxonomyValue	Education
B	20	Year	2011
B	20	GiniCoefficient	0.64
B	21	TaxonomyLevel	Umbrella
B	21	TaxonomyValue	Education
B	21	Year	2012
B	21	GiniCoefficient	0.645
B	22	TaxonomyLevel	Umbrella
B	22	TaxonomyValue	Education
B	22	Year	2013
B	22	GiniCoefficient	0.657
B	23	TaxonomyLevel	Umbrella
B	23	TaxonomyValue	Education
B	23	Year	2014
B	23	GiniCoefficient	0.653
B	24	TaxonomyLevel	Umbrella
B	24	TaxonomyValue	Education
B	24	Year	2015
B	24	GiniCoefficient	0.652
B	25	TaxonomyLevel	Umbrella
B	25	TaxonomyValue	Education
B	25	Year	2016
B	25	GiniCoefficient	0.656
B	26	TaxonomyLevel	Umbrella
B	26	TaxonomyValue	Education
B	26	Year	2017
B	26	GiniCoefficient	0.657
B	27	TaxonomyLevel	Umbrella
B	27	TaxonomyValue	Education
B	27	Year	2018
B	27	GiniCoefficient	0.664
B	28	TaxonomyLevel	Umbrella
B	28	TaxonomyValue	Education
B	28	Year	2019
B	28	GiniCoefficient	0.665
B	29	TaxonomyLevel	Umbrella
B	29	TaxonomyValue	Education
B	29	Year	2020
B	29	GiniCoefficient	0.665
B	30	TaxonomyLevel	Umbrella
B	30	TaxonomyValue	Engineering
B	30	Year	2011
B	30	GiniCoefficient	0.714
B	31	TaxonomyLevel	Umbrella
B	31	TaxonomyValue	Engineering
B	31	Year	2012
B	31	GiniCoefficient	0.716
B	32	TaxonomyLevel	Umbrella
B	32	TaxonomyValue	Engineering
B	32	Year	2013
B	32	GiniCoefficient	0.716
B	33	TaxonomyLevel	Umbrella
B	33	TaxonomyValue	Engineering
B	33	Year	2014
B	33	GiniCoefficient	0.713
B	34	TaxonomyLevel	Umbrella
B	34	TaxonomyValue	Engineering
B	34	Year	2015
B	34	GiniCoefficient	0.712
B	35	TaxonomyLevel	Umbrella
B	35	TaxonomyValue	Engineering
B	35	Year	2016
B	35	GiniCoefficient	0.716
B	36	TaxonomyLevel	Umbrella
B	36	TaxonomyValue	Engineering
B	36	Year	2017
B	36	GiniCoefficient	0.721
B	37	TaxonomyLevel	Umbrella
B	37	TaxonomyValue	Engineering
B	37	Year	2018
B	37	GiniCoefficient	0.722
B	38	TaxonomyLevel	Umbrella
B	38	TaxonomyValue	Engineering
B	38	Year	2019
B	38	GiniCoefficient	0.72
B	39	TaxonomyLevel	Umbrella
B	39	TaxonomyValue	Engineering
B	39	Year	2020
B	39	GiniCoefficient	0.723
B	40	TaxonomyLevel	Umbrella
B	40	TaxonomyValue	Humanities
B	40	Year	2011
B	40	GiniCoefficient	0.751
B	41	TaxonomyLevel	Umbrella
B	41	TaxonomyValue	Humanities
B	41	Year	2012
B	41	GiniCoefficient	0.752
B	42	TaxonomyLevel	Umbrella
B	42	TaxonomyValue	Humanities
B	42	Year	2013
B	42	GiniCoefficient	0.756
B	43	TaxonomyLevel	Umbrella
B	43	TaxonomyValue	Humanities
B	43	Year	2014
B	43	GiniCoefficient	0.76
B	44	TaxonomyLevel	Umbrella
B	44	TaxonomyValue	Humanities
B	44	Year	2015
B	44	GiniCoefficient	0.761
B	45	TaxonomyLevel	Umbrella
B	45	TaxonomyValue	Humanities
B	45	Year	2016
B	45	GiniCoefficient	0.764
B	46	TaxonomyLevel	Umbrella
B	46	TaxonomyValue	Humanities
B	46	Year	2017
B	46	GiniCoefficient	0.766
B	47	TaxonomyLevel	Umbrella
B	47	TaxonomyValue	Humanities
B	47	Year	2018
B	47	GiniCoefficient	0.767
B	48	TaxonomyLevel	Umbrella
B	48	TaxonomyValue	Humanities
B	48	Year	2019
B	48	GiniCoefficient	0.766
B	49	TaxonomyLevel	Umbrella
B	49	TaxonomyValue	Humanities
B	49	Year	2020
B	49	GiniCoefficient	0.764
B	50	TaxonomyLevel	Umbrella
B	50	TaxonomyValue	Mathematics and Computing
B	50	Year	2011
B	50	GiniCoefficient	0.704
B	51	TaxonomyLevel	Umbrella
B	51	TaxonomyValue	Mathematics and Computing
B	51	Year	2012
B	51	GiniCoefficient	0.703
B	52	TaxonomyLevel	Umbrella
B	52	TaxonomyValue	Mathematics and Computing
B	52	Year	2013
B	52	GiniCoefficient	0.708
B	53	TaxonomyLevel	Umbrella
B	53	TaxonomyValue	Mathematics and Computing
B	53	Year	2014
B	53	GiniCoefficient	0.706
B	54	TaxonomyLevel	Umbrella
B	54	TaxonomyValue	Mathematics and Computing
B	54	Year	2015
B	54	GiniCoefficient	0.71
B	55	TaxonomyLevel	Umbrella
B	55	TaxonomyValue	Mathematics and Computing
B	55	Year	2016
B	55	GiniCoefficient	0.71
B	56	TaxonomyLevel	Umbrella
B	56	TaxonomyValue	Mathematics and Computing
B	56	Year	2017
B	56	GiniCoefficient	0.71
B	57	TaxonomyLevel	Umbrella
B	57	TaxonomyValue	Mathematics and Computing
B	57	Year	2018
B	57	GiniCoefficient	0.706
B	58	TaxonomyLevel	Umbrella
B	58	TaxonomyValue	Mathematics and Computing
B	58	Year	2019
B	58	GiniCoefficient	0.71
B	59	TaxonomyLevel	Umbrella
B	59	TaxonomyValue	Mathematics and Computing
B	59	Year	2020
B	59	GiniCoefficient	0.71
B	60	TaxonomyLevel	Umbrella
B	60	TaxonomyValue	Medicine and Health
B	60	Year	2011
B	60	GiniCoefficient	0.67
B	61	TaxonomyLevel	Umbrella
B	61	TaxonomyValue	Medicine and Health
B	61	Year	2012
B	61	GiniCoefficient	0.667
B	62	TaxonomyLevel	Umbrella
B	62	TaxonomyValue	Medicine and Health
B	62	Year	2013
B	62	GiniCoefficient	0.67
B	63	TaxonomyLevel	Umbrella
B	63	TaxonomyValue	Medicine and Health
B	63	Year	2014
B	63	GiniCoefficient	0.668
B	64	TaxonomyLevel	Umbrella
B	64	TaxonomyValue	Medicine and Health
B	64	Year	2015
B	64	GiniCoefficient	0.668
B	65	TaxonomyLevel	Umbrella
B	65	TaxonomyValue	Medicine and Health
B	65	Year	2016
B	65	GiniCoefficient	0.668
B	66	TaxonomyLevel	Umbrella
B	66	TaxonomyValue	Medicine and Health
B	66	Year	2017
B	66	GiniCoefficient	0.665
B	67	TaxonomyLevel	Umbrella
B	67	TaxonomyValue	Medicine and Health
B	67	Year	2018
B	67	GiniCoefficient	0.665
B	68	TaxonomyLevel	Umbrella
B	68	TaxonomyValue	Medicine and Health
B	68	Year	2019
B	68	GiniCoefficient	0.671
B	69	TaxonomyLevel	Umbrella
B	69	TaxonomyValue	Medicine and Health
B	69	Year	2020
B	69	GiniCoefficient	0.672
B	70	TaxonomyLevel	Umbrella
B	70	TaxonomyValue	Natural Sciences
B	70	Year	2011
B	70	GiniCoefficient	0.71
B	71	TaxonomyLevel	Umbrella
B	71	TaxonomyValue	Natural Sciences
B	71	Year	2012
B	71	GiniCoefficient	0.712
B	72	TaxonomyLevel	Umbrella
B	72	TaxonomyValue	Natural Sciences
B	72	Year	2013
B	72	GiniCoefficient	0.709
B	73	TaxonomyLevel	Umbrella
B	73	TaxonomyValue	Natural Sciences
B	73	Year	2014
B	73	GiniCoefficient	0.71
B	74	TaxonomyLevel	Umbrella
B	74	TaxonomyValue	Natural Sciences
B	74	Year	2015
B	74	GiniCoefficient	0.713
B	75	TaxonomyLevel	Umbrella
B	75	TaxonomyValue	Natural Sciences
B	75	Year	2016
B	75	GiniCoefficient	0.71
B	76	TaxonomyLevel	Umbrella
B	76	TaxonomyValue	Natural Sciences
B	76	Year	2017
B	76	GiniCoefficient	0.713
B	77	TaxonomyLevel	Umbrella
B	77	TaxonomyValue	Natural Sciences
B	77	Year	2018
B	77	GiniCoefficient	0.714
B	78	TaxonomyLevel	Umbrella
B	78	TaxonomyValue	Natural Sciences
B	78	Year	2019
B	78	GiniCoefficient	0.713
B	79	TaxonomyLevel	Umbrella
B	79	TaxonomyValue	Natural Sciences
B	79	Year	2020
B	79	GiniCoefficient	0.713
B	80	TaxonomyLevel	Umbrella
B	80	TaxonomyValue	Social Sciences
B	80	Year	2011
B	80	GiniCoefficient	0.722
B	81	TaxonomyLevel	Umbrella
B	81	TaxonomyValue	Social Sciences
B	81	Year	2012
B	81	GiniCoefficient	0.722
B	82	TaxonomyLevel	Umbrella
B	82	TaxonomyValue	Social Sciences
B	82	Year	2013
B	82	GiniCoefficient	0.719
B	83	TaxonomyLevel	Umbrella
B	83	TaxonomyValue	Social Sciences
B	83	Year	2014
B	83	GiniCoefficient	0.72
B	84	TaxonomyLevel	Umbrella
B	84	TaxonomyValue	Social Sciences
B	84	Year	2015
B	84	GiniCoefficient	0.721
B	85	TaxonomyLevel	Umbrella
B	85	TaxonomyValue	Social Sciences
B	85	Year	2016
B	85	GiniCoefficient	0.721
B	86	TaxonomyLevel	Umbrella
B	86	TaxonomyValue	Social Sciences
B	86	Year	2017
B	86	GiniCoefficient	0.722
B	87	TaxonomyLevel	Umbrella
B	87	TaxonomyValue	Social Sciences
B	87	Year	2018
B	87	GiniCoefficient	0.714
B	88	TaxonomyLevel	Umbrella
B	88	TaxonomyValue	Social Sciences
B	88	Year	2019
B	88	GiniCoefficient	0.718
B	89	TaxonomyLevel	Umbrella
B	89	TaxonomyValue	Social Sciences
B	89	Year	2020
B	89	GiniCoefficient	0.718
C	0	X	0.0
C	0	Y	0.04372927599748802
C	0	TaxonomyLevel	Academia
C	0	TaxonomyValue	Academia
C	1	X	0.01
C	1	Y	0.044042683915233014
C	1	TaxonomyLevel	Academia
C	1	TaxonomyValue	Academia
C	2	X	0.02
C	2	Y	0.04435823383533808
C	2	TaxonomyLevel	Academia
C	2	TaxonomyValue	Academia
C	3	X	0.03
C	3	Y	0.04467593889980434
C	3	TaxonomyLevel	Academia
C	3	TaxonomyValue	Academia
C	4	X	0.04
C	4	Y	0.044995812309704564
C	4	TaxonomyLevel	Academia
C	4	TaxonomyValue	Academia
C	5	X	0.05
C	5	Y	0.04531786732512482
C	5	TaxonomyLevel	Academia
C	5	TaxonomyValue	Academia
C	6	X	0.06
C	6	Y	0.045642117265100084
C	6	TaxonomyLevel	Academia
C	6	TaxonomyValue	Academia
C	7	X	0.07
C	7	Y	0.04596857550754352
C	7	TaxonomyLevel	Academia
C	7	TaxonomyValue	Academia
C	8	X	0.08
C	8	Y	0.04629725548916972
C	8	TaxonomyLevel	Academia
C	8	TaxonomyValue	Academia
C	9	X	0.09
C	9	Y	0.04662817070541128
C	9	TaxonomyLevel	Academia
C	9	TaxonomyValue	Academia
C	10	X	0.1
C	10	Y	0.04696133471032907
C	10	TaxonomyLevel	Academia
C	10	TaxonomyValue	Academia
C	11	X	0.11
C	11	Y	0.04729676111651568
C	11	TaxonomyLevel	Academia
C	11	TaxonomyValue	Academia
C	12	X	0.12
C	12	Y	0.04763446359499258
C	12	TaxonomyLevel	Academia
C	12	TaxonomyValue	Academia
C	13	X	0.13
C	13	Y	0.047974455875100054
C	13	TaxonomyLevel	Academia
C	13	TaxonomyValue	Academia
C	14	X	0.14
C	14	Y	0.048316751744380514
C	14	TaxonomyLevel	Academia
C	14	TaxonomyValue	Academia
C	15	X	0.15
C	15	Y	0.048661365048454655
C	15	TaxonomyLevel	Academia
C	15	TaxonomyValue	Academia
C	16	X	0.16
C	16	Y	0.04900830969089073
C	16	TaxonomyLevel	Academia
C	16	TaxonomyValue	Academia
C	17	X	0.17
C	17	Y	0.04935759963306641
C	17	TaxonomyLevel	Academia
C	17	TaxonomyValue	Academia
C	18	X	0.18
C	18	Y	0.04970924889402347
C	18	TaxonomyLevel	Academia
C	18	TaxonomyValue	Academia
C	19	X	0.19
C	19	Y	0.05006327155031499
C	19	TaxonomyLevel	Academia
C	19	TaxonomyValue	Academia
C	20	X	0.2
C	20	Y	0.050419681735845115
C	20	TaxonomyLevel	Academia
C	20	TaxonomyValue	Academia
C	21	X	0.21
C	21	Y	0.05077849364170122
C	21	TaxonomyLevel	Academia
C	21	TaxonomyValue	Academia
C	22	X	0.22
C	22	Y	0.05113972151597823
C	22	TaxonomyLevel	Academia
C	22	TaxonomyValue	Academia
C	23	X	0.23
C	23	Y	0.0515033796635952
C	23	TaxonomyLevel	Academia
C	23	TaxonomyValue	Academia
C	24	X	0.24
C	24	Y	0.051869482446103975
C	24	TaxonomyLevel	Academia
C	24	TaxonomyValue	Academia
C	25	X	0.25
C	25	Y	0.05223804428148974
C	25	TaxonomyLevel	Academia
C	25	TaxonomyValue	Academia
C	26	X	0.26
C	26	Y	0.05260907964396349
C	26	TaxonomyLevel	Academia
C	26	TaxonomyValue	Academia
C	27	X	0.27
C	27	Y	0.05298260306374608
C	27	TaxonomyLevel	Academia
C	27	TaxonomyValue	Academia
C	28	X	0.28
C	28	Y	0.05335862912684414
C	28	TaxonomyLevel	Academia
C	28	TaxonomyValue	Academia
C	29	X	0.29
C	29	Y	0.05373717247481727
C	29	TaxonomyLevel	Academia
C	29	TaxonomyValue	Academia
C	30	X	0.3
C	30	Y	0.05411824780453679
C	30	TaxonomyLevel	Academia
C	30	TaxonomyValue	Academia
C	31	X	0.31
C	31	Y	0.054501869867935614
C	31	TaxonomyLevel	Academia
C	31	TaxonomyValue	Academia
C	32	X	0.32
C	32	Y	0.05488805347174954
C	32	TaxonomyLevel	Academia
C	32	TaxonomyValue	Academia
C	33	X	0.33
C	33	Y	0.05527681347724935
C	33	TaxonomyLevel	Academia
C	33	TaxonomyValue	Academia
C	34	X	0.34
C	34	Y	0.05566816479996403
C	34	TaxonomyLevel	Academia
C	34	TaxonomyValue	Academia
C	35	X	0.35000000000000003
C	35	Y	0.05606212240939463
C	35	TaxonomyLevel	Academia
C	35	TaxonomyValue	Academia
C	36	X	0.36
C	36	Y	0.056458701328719094
C	36	TaxonomyLevel	Academia
C	36	TaxonomyValue	Academia
C	37	X	0.37
C	37	Y	0.056857916634487485
C	37	TaxonomyLevel	Academia
C	37	TaxonomyValue	Academia
C	38	X	0.38
C	38	Y	0.05725978345630778
C	38	TaxonomyLevel	Academia
C	38	TaxonomyValue	Academia
C	39	X	0.39
C	39	Y	0.05766431697652185
C	39	TaxonomyLevel	Academia
C	39	TaxonomyValue	Academia
C	40	X	0.4
C	40	Y	0.05807153242987206
C	40	TaxonomyLevel	Academia
C	40	TaxonomyValue	Academia
C	41	X	0.41000000000000003
C	41	Y	0.058481445103157635
C	41	TaxonomyLevel	Academia
C	41	TaxonomyValue	Academia
C	42	X	0.42
C	42	Y	0.058894070334881074
C	42	TaxonomyLevel	Academia
C	42	TaxonomyValue	Academia
C	43	X	0.43
C	43	Y	0.059309423514884725
C	43	TaxonomyLevel	Academia
C	43	TaxonomyValue	Academia
C	44	X	0.44
C	44	Y	0.0597275200839768
C	44	TaxonomyLevel	Academia
C	44	TaxonomyValue	Academia
C	45	X	0.45
C	45	Y	0.06014837553354718
C	45	TaxonomyLevel	Academia
C	45	TaxonomyValue	Academia
C	46	X	0.46
C	46	Y	0.06057200540517283
C	46	TaxonomyLevel	Academia
C	46	TaxonomyValue	Academia
C	47	X	0.47000000000000003
C	47	Y	0.06099842529021232
C	47	TaxonomyLevel	Academia
C	47	TaxonomyValue	Academia
C	48	X	0.48
C	48	Y	0.06142765082939004
C	48	TaxonomyLevel	Academia
C	48	TaxonomyValue	Academia
C	49	X	0.49
C	49	Y	0.06185969771236925
C	49	TaxonomyLevel	Academia
C	49	TaxonomyValue	Academia
C	50	X	0.5
C	50	Y	0.06229458167731422
C	50	TaxonomyLevel	Academia
C	50	TaxonomyValue	Academia
C	51	X	0.51
C	51	Y	0.06273231851044143
C	51	TaxonomyLevel	Academia
C	51	TaxonomyValue	Academia
C	52	X	0.52
C	52	Y	0.06317292404555948
C	52	TaxonomyLevel	Academia
C	52	TaxonomyValue	Academia
C	53	X	0.53
C	53	Y	0.06361641416359752
C	53	TaxonomyLevel	Academia
C	53	TaxonomyValue	Academia
C	54	X	0.54
C	54	Y	0.06406280479212252
C	54	TaxonomyLevel	Academia
C	54	TaxonomyValue	Academia
C	55	X	0.55
C	55	Y	0.06451211190484457
C	55	TaxonomyLevel	Academia
C	55	TaxonomyValue	Academia
C	56	X	0.56
C	56	Y	0.06496435152111094
C	56	TaxonomyLevel	Academia
C	56	TaxonomyValue	Academia
C	57	X	0.5700000000000001
C	57	Y	0.06541953970538793
C	57	TaxonomyLevel	Academia
C	57	TaxonomyValue	Academia
C	58	X	0.58
C	58	Y	0.06587769256673082
C	58	TaxonomyLevel	Academia
C	58	TaxonomyValue	Academia
C	59	X	0.59
C	59	Y	0.066338826258242
C	59	TaxonomyLevel	Academia
C	59	TaxonomyValue	Academia
C	60	X	0.6
C	60	Y	0.06680295697651663
C	60	TaxonomyLevel	Academia
C	60	TaxonomyValue	Academia
C	61	X	0.61
C	61	Y	0.06727010096107595
C	61	TaxonomyLevel	Academia
C	61	TaxonomyValue	Academia
C	62	X	0.62
C	62	Y	0.06774027449378847
C	62	TaxonomyLevel	Academia
C	62	TaxonomyValue	Academia
C	63	X	0.63
C	63	Y	0.06821349389827804
C	63	TaxonomyLevel	Academia
C	63	TaxonomyValue	Academia
C	64	X	0.64
C	64	Y	0.06868977553931979
C	64	TaxonomyLevel	Academia
C	64	TaxonomyValue	Academia
C	65	X	0.65
C	65	Y	0.06916913582222291
C	65	TaxonomyLevel	Academia
C	65	TaxonomyValue	Academia
C	66	X	0.66
C	66	Y	0.06965159119220034
C	66	TaxonomyLevel	Academia
C	66	TaxonomyValue	Academia
C	67	X	0.67
C	67	Y	0.07013715813372588
C	67	TaxonomyLevel	Academia
C	67	TaxonomyValue	Academia
C	68	X	0.68
C	68	Y	0.0706258531698776
C	68	TaxonomyLevel	Academia
C	68	TaxonomyValue	Academia
C	69	X	0.6900000000000001
C	69	Y	0.0711176928616681
C	69	TaxonomyLevel	Academia
C	69	TaxonomyValue	Academia
C	70	X	0.7000000000000001
C	70	Y	0.07161269380736145
C	70	TaxonomyLevel	Academia
C	70	TaxonomyValue	Academia
C	71	X	0.71
C	71	Y	0.07211087264177633
C	71	TaxonomyLevel	Academia
C	71	TaxonomyValue	Academia
C	72	X	0.72
C	72	Y	0.07261224603557563
C	72	TaxonomyLevel	Academia
C	72	TaxonomyValue	Academia
C	73	X	0.73
C	73	Y	0.07311683069454215
C	73	TaxonomyLevel	Academia
C	73	TaxonomyValue	Academia
C	74	X	0.74
C	74	Y	0.07362464335884024
C	74	TaxonomyLevel	Academia
C	74	TaxonomyValue	Academia
C	75	X	0.75
C	75	Y	0.07413570080226371
C	75	TaxonomyLevel	Academia
C	75	TaxonomyValue	Academia
C	76	X	0.76
C	76	Y	0.07465001983146921
C	76	TaxonomyLevel	Academia
C	76	TaxonomyValue	Academia
C	77	X	0.77
C	77	Y	0.07516761728519532
C	77	TaxonomyLevel	Academia
C	77	TaxonomyValue	Academia
C	78	X	0.78
C	78	Y	0.07568851003346751
C	78	TaxonomyLevel	Academia
C	78	TaxonomyValue	Academia
C	79	X	0.79
C	79	Y	0.07621271497678811
C	79	TaxonomyLevel	Academia
C	79	TaxonomyValue	Academia
C	80	X	0.8
C	80	Y	0.07674024904531196
C	80	TaxonomyLevel	Academia
C	80	TaxonomyValue	Academia
C	81	X	0.81
C	81	Y	0.07727112919800709
C	81	TaxonomyLevel	Academia
C	81	TaxonomyValue	Academia
C	82	X	0.8200000000000001
C	82	Y	0.07780537242180036
C	82	TaxonomyLevel	Academia
C	82	TaxonomyValue	Academia
C	83	X	0.8300000000000001
C	83	Y	0.0783429957307084
C	83	TaxonomyLevel	Academia
C	83	TaxonomyValue	Academia
C	84	X	0.84
C	84	Y	0.07888401616495311
C	84	TaxonomyLevel	Academia
C	84	TaxonomyValue	Academia
C	85	X	0.85
C	85	Y	0.07942845079006206
C	85	TaxonomyLevel	Academia
C	85	TaxonomyValue	Academia
C	86	X	0.86
C	86	Y	0.07997631669595316
C	86	TaxonomyLevel	Academia
C	86	TaxonomyValue	Academia
C	87	X	0.87
C	87	Y	0.0805276309960045
C	87	TaxonomyLevel	Academia
C	87	TaxonomyValue	Academia
C	88	X	0.88
C	88	Y	0.08108241082610781
C	88	TaxonomyLevel	Academia
C	88	TaxonomyValue	Academia
C	89	X	0.89
C	89	Y	0.08164067334370675
C	89	TaxonomyLevel	Academia
C	89	TaxonomyValue	Academia
C	90	X	0.9
C	90	Y	0.08220243572681891
C	90	TaxonomyLevel	Academia
C	90	TaxonomyValue	Academia
C	91	X	0.91
C	91	Y	0.08276771517304239
C	91	TaxonomyLevel	Academia
C	91	TaxonomyValue	Academia
C	92	X	0.92
C	92	Y	0.08333652889854584
C	92	TaxonomyLevel	Academia
C	92	TaxonomyValue	Academia
C	93	X	0.93
C	93	Y	0.08390889413704236
C	93	TaxonomyLevel	Academia
C	93	TaxonomyValue	Academia
C	94	X	0.9400000000000001
C	94	Y	0.08448482813874761
C	94	TaxonomyLevel	Academia
C	94	TaxonomyValue	Academia
C	95	X	0.9500000000000001
C	95	Y	0.08506434816932083
C	95	TaxonomyLevel	Academia
C	95	TaxonomyValue	Academia
C	96	X	0.96
C	96	Y	0.08564747150878994
C	96	TaxonomyLevel	Academia
C	96	TaxonomyValue	Academia
C	97	X	0.97
C	97	Y	0.08623421545045977
C	97	TaxonomyLevel	Academia
C	97	TaxonomyValue	Academia
C	98	X	0.98
C	98	Y	0.08682459729980341
C	98	TaxonomyLevel	Academia
C	98	TaxonomyValue	Academia
C	99	X	0.99
C	99	Y	0.08741863437333734
C	99	TaxonomyLevel	Academia
C	99	TaxonomyValue	Academia
C	100	X	1.0
C	100	Y	0.08801634399747911
C	100	TaxonomyLevel	Academia
C	100	TaxonomyValue	Academia
C	101	X	0.0
C	101	Y	0.04821518728506123
C	101	TaxonomyLevel	Umbrella
C	101	TaxonomyValue	Applied Sciences
C	102	X	0.01
C	102	Y	0.048470592821953616
C	102	TaxonomyLevel	Umbrella
C	102	TaxonomyValue	Applied Sciences
C	103	X	0.02
C	103	Y	0.04872728202888827
C	103	TaxonomyLevel	Umbrella
C	103	TaxonomyValue	Applied Sciences
C	104	X	0.03
C	104	Y	0.04898526062233876
C	104	TaxonomyLevel	Umbrella
C	104	TaxonomyValue	Applied Sciences
C	105	X	0.04
C	105	Y	0.049244534336413216
C	105	TaxonomyLevel	Umbrella
C	105	TaxonomyValue	Applied Sciences
C	106	X	0.05
C	106	Y	0.04950510892282138
C	106	TaxonomyLevel	Umbrella
C	106	TaxonomyValue	Applied Sciences
C	107	X	0.06
C	107	Y	0.049766990150840226
C	107	TaxonomyLevel	Umbrella
C	107	TaxonomyValue	Applied Sciences
C	108	X	0.07
C	108	Y	0.05003018380727844
C	108	TaxonomyLevel	Umbrella
C	108	TaxonomyValue	Applied Sciences
C	109	X	0.08
C	109	Y	0.0502946956964395
C	109	TaxonomyLevel	Umbrella
C	109	TaxonomyValue	Applied Sciences
C	110	X	0.09
C	110	Y	0.050560531640083554
C	110	TaxonomyLevel	Umbrella
C	110	TaxonomyValue	Applied Sciences
C	111	X	0.1
C	111	Y	0.050827697477387995
C	111	TaxonomyLevel	Umbrella
C	111	TaxonomyValue	Applied Sciences
C	112	X	0.11
C	112	Y	0.05109619906490675
C	112	TaxonomyLevel	Umbrella
C	112	TaxonomyValue	Applied Sciences
C	113	X	0.12
C	113	Y	0.05136604227652807
C	113	TaxonomyLevel	Umbrella
C	113	TaxonomyValue	Applied Sciences
C	114	X	0.13
C	114	Y	0.05163723300343124
C	114	TaxonomyLevel	Umbrella
C	114	TaxonomyValue	Applied Sciences
C	115	X	0.14
C	115	Y	0.0519097771540417
C	115	TaxonomyLevel	Umbrella
C	115	TaxonomyValue	Applied Sciences
C	116	X	0.15
C	116	Y	0.05218368065398503
C	116	TaxonomyLevel	Umbrella
C	116	TaxonomyValue	Applied Sciences
C	117	X	0.16
C	117	Y	0.05245894944603924
C	117	TaxonomyLevel	Umbrella
C	117	TaxonomyValue	Applied Sciences
C	118	X	0.17
C	118	Y	0.05273558949008601
C	118	TaxonomyLevel	Umbrella
C	118	TaxonomyValue	Applied Sciences
C	119	X	0.18
C	119	Y	0.05301360676306026
C	119	TaxonomyLevel	Umbrella
C	119	TaxonomyValue	Applied Sciences
C	120	X	0.19
C	120	Y	0.05329300725889847
C	120	TaxonomyLevel	Umbrella
C	120	TaxonomyValue	Applied Sciences
C	121	X	0.2
C	121	Y	0.053573796988485405
C	121	TaxonomyLevel	Umbrella
C	121	TaxonomyValue	Applied Sciences
C	122	X	0.21
C	122	Y	0.05385598197959952
C	122	TaxonomyLevel	Umbrella
C	122	TaxonomyValue	Applied Sciences
C	123	X	0.22
C	123	Y	0.05413956827685679
C	123	TaxonomyLevel	Umbrella
C	123	TaxonomyValue	Applied Sciences
C	124	X	0.23
C	124	Y	0.054424561941653286
C	124	TaxonomyLevel	Umbrella
C	124	TaxonomyValue	Applied Sciences
C	125	X	0.24
C	125	Y	0.054710969052105866
C	125	TaxonomyLevel	Umbrella
C	125	TaxonomyValue	Applied Sciences
C	126	X	0.25
C	126	Y	0.05499879570299168
C	126	TaxonomyLevel	Umbrella
C	126	TaxonomyValue	Applied Sciences
C	127	X	0.26
C	127	Y	0.05528804800568608
C	127	TaxonomyLevel	Umbrella
C	127	TaxonomyValue	Applied Sciences
C	128	X	0.27
C	128	Y	0.05557873208809899
C	128	TaxonomyLevel	Umbrella
C	128	TaxonomyValue	Applied Sciences
C	129	X	0.28
C	129	Y	0.05587085409460956
C	129	TaxonomyLevel	Umbrella
C	129	TaxonomyValue	Applied Sciences
C	130	X	0.29
C	130	Y	0.056164420185999556
C	130	TaxonomyLevel	Umbrella
C	130	TaxonomyValue	Applied Sciences
C	131	X	0.3
C	131	Y	0.05645943653938484
C	131	TaxonomyLevel	Umbrella
C	131	TaxonomyValue	Applied Sciences
C	132	X	0.31
C	132	Y	0.05675590934814564
C	132	TaxonomyLevel	Umbrella
C	132	TaxonomyValue	Applied Sciences
C	133	X	0.32
C	133	Y	0.05705384482185477
C	133	TaxonomyLevel	Umbrella
C	133	TaxonomyValue	Applied Sciences
C	134	X	0.33
C	134	Y	0.05735324918620455
C	134	TaxonomyLevel	Umbrella
C	134	TaxonomyValue	Applied Sciences
C	135	X	0.34
C	135	Y	0.05765412868293195
C	135	TaxonomyLevel	Umbrella
C	135	TaxonomyValue	Applied Sciences
C	136	X	0.35000000000000003
C	136	Y	0.05795648956974222
C	136	TaxonomyLevel	Umbrella
C	136	TaxonomyValue	Applied Sciences
C	137	X	0.36
C	137	Y	0.058260338120230536
C	137	TaxonomyLevel	Umbrella
C	137	TaxonomyValue	Applied Sciences
C	138	X	0.37
C	138	Y	0.05856568062380232
C	138	TaxonomyLevel	Umbrella
C	138	TaxonomyValue	Applied Sciences
C	139	X	0.38
C	139	Y	0.05887252338559166
C	139	TaxonomyLevel	Umbrella
C	139	TaxonomyValue	Applied Sciences
C	140	X	0.39
C	140	Y	0.05918087272637809
C	140	TaxonomyLevel	Umbrella
C	140	TaxonomyValue	Applied Sciences
C	141	X	0.4
C	141	Y	0.059490734982501556
C	141	TaxonomyLevel	Umbrella
C	141	TaxonomyValue	Applied Sciences
C	142	X	0.41000000000000003
C	142	Y	0.05980211650577572
C	142	TaxonomyLevel	Umbrella
C	142	TaxonomyValue	Applied Sciences
C	143	X	0.42
C	143	Y	0.060115023663399485
C	143	TaxonomyLevel	Umbrella
C	143	TaxonomyValue	Applied Sciences
C	144	X	0.43
C	144	Y	0.060429462837866744
C	144	TaxonomyLevel	Umbrella
C	144	TaxonomyValue	Applied Sciences
C	145	X	0.44
C	145	Y	0.06074544042687431
C	145	TaxonomyLevel	Umbrella
C	145	TaxonomyValue	Applied Sciences
C	146	X	0.45
C	146	Y	0.06106296284322806
C	146	TaxonomyLevel	Umbrella
C	146	TaxonomyValue	Applied Sciences
C	147	X	0.46
C	147	Y	0.06138203651474725
C	147	TaxonomyLevel	Umbrella
C	147	TaxonomyValue	Applied Sciences
C	148	X	0.47000000000000003
C	148	Y	0.06170266788416709
C	148	TaxonomyLevel	Umbrella
C	148	TaxonomyValue	Applied Sciences
C	149	X	0.48
C	149	Y	0.062024863409039274
C	149	TaxonomyLevel	Umbrella
C	149	TaxonomyValue	Applied Sciences
C	150	X	0.49
C	150	Y	0.06234862956163073
C	150	TaxonomyLevel	Umbrella
C	150	TaxonomyValue	Applied Sciences
C	151	X	0.5
C	151	Y	0.06267397282882069
C	151	TaxonomyLevel	Umbrella
C	151	TaxonomyValue	Applied Sciences
C	152	X	0.51
C	152	Y	0.06300089971199543
C	152	TaxonomyLevel	Umbrella
C	152	TaxonomyValue	Applied Sciences
C	153	X	0.52
C	153	Y	0.06332941672694153
C	153	TaxonomyLevel	Umbrella
C	153	TaxonomyValue	Applied Sciences
C	154	X	0.53
C	154	Y	0.06365953040373698
C	154	TaxonomyLevel	Umbrella
C	154	TaxonomyValue	Applied Sciences
C	155	X	0.54
C	155	Y	0.06399124728664027
C	155	TaxonomyLevel	Umbrella
C	155	TaxonomyValue	Applied Sciences
C	156	X	0.55
C	156	Y	0.06432457393397784
C	156	TaxonomyLevel	Umbrella
C	156	TaxonomyValue	Applied Sciences
C	157	X	0.56
C	157	Y	0.06465951691802915
C	157	TaxonomyLevel	Umbrella
C	157	TaxonomyValue	Applied Sciences
C	158	X	0.5700000000000001
C	158	Y	0.06499608282491003
C	158	TaxonomyLevel	Umbrella
C	158	TaxonomyValue	Applied Sciences
C	159	X	0.58
C	159	Y	0.06533427825445401
C	159	TaxonomyLevel	Umbrella
C	159	TaxonomyValue	Applied Sciences
C	160	X	0.59
C	160	Y	0.06567410982009145
C	160	TaxonomyLevel	Umbrella
C	160	TaxonomyValue	Applied Sciences
C	161	X	0.6
C	161	Y	0.06601558414872682
C	161	TaxonomyLevel	Umbrella
C	161	TaxonomyValue	Applied Sciences
C	162	X	0.61
C	162	Y	0.06635870788061382
C	162	TaxonomyLevel	Umbrella
C	162	TaxonomyValue	Applied Sciences
C	163	X	0.62
C	163	Y	0.06670348766922855
C	163	TaxonomyLevel	Umbrella
C	163	TaxonomyValue	Applied Sciences
C	164	X	0.63
C	164	Y	0.06704993018114033
C	164	TaxonomyLevel	Umbrella
C	164	TaxonomyValue	Applied Sciences
C	165	X	0.64
C	165	Y	0.06739804209588078
C	165	TaxonomyLevel	Umbrella
C	165	TaxonomyValue	Applied Sciences
C	166	X	0.65
C	166	Y	0.0677478301058105
C	166	TaxonomyLevel	Umbrella
C	166	TaxonomyValue	Applied Sciences
C	167	X	0.66
C	167	Y	0.06809930091598376
C	167	TaxonomyLevel	Umbrella
C	167	TaxonomyValue	Applied Sciences
C	168	X	0.67
C	168	Y	0.06845246124401101
C	168	TaxonomyLevel	Umbrella
C	168	TaxonomyValue	Applied Sciences
C	169	X	0.68
C	169	Y	0.06880731781991914
C	169	TaxonomyLevel	Umbrella
C	169	TaxonomyValue	Applied Sciences
C	170	X	0.6900000000000001
C	170	Y	0.06916387738600974
C	170	TaxonomyLevel	Umbrella
C	170	TaxonomyValue	Applied Sciences
C	171	X	0.7000000000000001
C	171	Y	0.06952214669671496
C	171	TaxonomyLevel	Umbrella
C	171	TaxonomyValue	Applied Sciences
C	172	X	0.71
C	172	Y	0.06988213251845143
C	172	TaxonomyLevel	Umbrella
C	172	TaxonomyValue	Applied Sciences
C	173	X	0.72
C	173	Y	0.07024384162947162
C	173	TaxonomyLevel	Umbrella
C	173	TaxonomyValue	Applied Sciences
C	174	X	0.73
C	174	Y	0.07060728081971311
C	174	TaxonomyLevel	Umbrella
C	174	TaxonomyValue	Applied Sciences
C	175	X	0.74
C	175	Y	0.07097245689064585
C	175	TaxonomyLevel	Umbrella
C	175	TaxonomyValue	Applied Sciences
C	176	X	0.75
C	176	Y	0.07133937665511667
C	176	TaxonomyLevel	Umbrella
C	176	TaxonomyValue	Applied Sciences
C	177	X	0.76
C	177	Y	0.07170804693719182
C	177	TaxonomyLevel	Umbrella
C	177	TaxonomyValue	Applied Sciences
C	178	X	0.77
C	178	Y	0.07207847457199718
C	178	TaxonomyLevel	Umbrella
C	178	TaxonomyValue	Applied Sciences
C	179	X	0.78
C	179	Y	0.07245066640555611
C	179	TaxonomyLevel	Umbrella
C	179	TaxonomyValue	Applied Sciences
C	180	X	0.79
C	180	Y	0.07282462929462488
C	180	TaxonomyLevel	Umbrella
C	180	TaxonomyValue	Applied Sciences
C	181	X	0.8
C	181	Y	0.07320037010652587
C	181	TaxonomyLevel	Umbrella
C	181	TaxonomyValue	Applied Sciences
C	182	X	0.81
C	182	Y	0.07357789571897837
C	182	TaxonomyLevel	Umbrella
C	182	TaxonomyValue	Applied Sciences
C	183	X	0.8200000000000001
C	183	Y	0.07395721301992705
C	183	TaxonomyLevel	Umbrella
C	183	TaxonomyValue	Applied Sciences
C	184	X	0.8300000000000001
C	184	Y	0.07433832890736781
C	184	TaxonomyLevel	Umbrella
C	184	TaxonomyValue	Applied Sciences
C	185	X	0.84
C	185	Y	0.07472125028917155
C	185	TaxonomyLevel	Umbrella
C	185	TaxonomyValue	Applied Sciences
C	186	X	0.85
C	186	Y	0.07510598408290522
C	186	TaxonomyLevel	Umbrella
C	186	TaxonomyValue	Applied Sciences
C	187	X	0.86
C	187	Y	0.07549253721565072
C	187	TaxonomyLevel	Umbrella
C	187	TaxonomyValue	Applied Sciences
C	188	X	0.87
C	188	Y	0.07588091662382097
C	188	TaxonomyLevel	Umbrella
C	188	TaxonomyValue	Applied Sciences
C	189	X	0.88
C	189	Y	0.07627112925297386
C	189	TaxonomyLevel	Umbrella
C	189	TaxonomyValue	Applied Sciences
C	190	X	0.89
C	190	Y	0.07666318205762347
C	190	TaxonomyLevel	Umbrella
C	190	TaxonomyValue	Applied Sciences
C	191	X	0.9
C	191	Y	0.07705708200104902
C	191	TaxonomyLevel	Umbrella
C	191	TaxonomyValue	Applied Sciences
C	192	X	0.91
C	192	Y	0.077452836055101
C	192	TaxonomyLevel	Umbrella
C	192	TaxonomyValue	Applied Sciences
C	193	X	0.92
C	193	Y	0.07785045120000504
C	193	TaxonomyLevel	Umbrella
C	193	TaxonomyValue	Applied Sciences
C	194	X	0.93
C	194	Y	0.07824993442416306
C	194	TaxonomyLevel	Umbrella
C	194	TaxonomyValue	Applied Sciences
C	195	X	0.9400000000000001
C	195	Y	0.07865129272395208
C	195	TaxonomyLevel	Umbrella
C	195	TaxonomyValue	Applied Sciences
C	196	X	0.9500000000000001
C	196	Y	0.07905453310352001
C	196	TaxonomyLevel	Umbrella
C	196	TaxonomyValue	Applied Sciences
C	197	X	0.96
C	197	Y	0.0794596625745794
C	197	TaxonomyLevel	Umbrella
C	197	TaxonomyValue	Applied Sciences
C	198	X	0.97
C	198	Y	0.07986668815619827
C	198	TaxonomyLevel	Umbrella
C	198	TaxonomyValue	Applied Sciences
C	199	X	0.98
C	199	Y	0.0802756168745882
C	199	TaxonomyLevel	Umbrella
C	199	TaxonomyValue	Applied Sciences
C	200	X	0.99
C	200	Y	0.08068645576289023
C	200	TaxonomyLevel	Umbrella
C	200	TaxonomyValue	Applied Sciences
C	201	X	1.0
C	201	Y	0.08109921186095755
C	201	TaxonomyLevel	Umbrella
C	201	TaxonomyValue	Applied Sciences
C	202	X	0.0
C	202	Y	0.056843935284113675
C	202	TaxonomyLevel	Umbrella
C	202	TaxonomyValue	Education
C	203	X	0.01
C	203	Y	0.05721898061719425
C	203	TaxonomyLevel	Umbrella
C	203	TaxonomyValue	Education
C	204	X	0.02
C	204	Y	0.057596349316572454
C	204	TaxonomyLevel	Umbrella
C	204	TaxonomyValue	Education
C	205	X	0.03
C	205	Y	0.057976053776690774
C	205	TaxonomyLevel	Umbrella
C	205	TaxonomyValue	Education
C	206	X	0.04
C	206	Y	0.05835810643159724
C	206	TaxonomyLevel	Umbrella
C	206	TaxonomyValue	Education
C	207	X	0.05
C	207	Y	0.0587425197546958
C	207	TaxonomyLevel	Umbrella
C	207	TaxonomyValue	Education
C	208	X	0.06
C	208	Y	0.059129306258490506
C	208	TaxonomyLevel	Umbrella
C	208	TaxonomyValue	Education
C	209	X	0.07
C	209	Y	0.05951847849432236
C	209	TaxonomyLevel	Umbrella
C	209	TaxonomyValue	Education
C	210	X	0.08
C	210	Y	0.059910049052100005
C	210	TaxonomyLevel	Umbrella
C	210	TaxonomyValue	Education
C	211	X	0.09
C	211	Y	0.060304030560022794
C	211	TaxonomyLevel	Umbrella
C	211	TaxonomyValue	Education
C	212	X	0.1
C	212	Y	0.06070043568429757
C	212	TaxonomyLevel	Umbrella
C	212	TaxonomyValue	Education
C	213	X	0.11
C	213	Y	0.06109927712884771
C	213	TaxonomyLevel	Umbrella
C	213	TaxonomyValue	Education
C	214	X	0.12
C	214	Y	0.06150056763501574
C	214	TaxonomyLevel	Umbrella
C	214	TaxonomyValue	Education
C	215	X	0.13
C	215	Y	0.06190431998125817
C	215	TaxonomyLevel	Umbrella
C	215	TaxonomyValue	Education
C	216	X	0.14
C	216	Y	0.06231054698283322
C	216	TaxonomyLevel	Umbrella
C	216	TaxonomyValue	Education
C	217	X	0.15
C	217	Y	0.06271926149148141
C	217	TaxonomyLevel	Umbrella
C	217	TaxonomyValue	Education
C	218	X	0.16
C	218	Y	0.06313047639509838
C	218	TaxonomyLevel	Umbrella
C	218	TaxonomyValue	Education
C	219	X	0.17
C	219	Y	0.06354420461740043
C	219	TaxonomyLevel	Umbrella
C	219	TaxonomyValue	Education
C	220	X	0.18
C	220	Y	0.06396045911758237
C	220	TaxonomyLevel	Umbrella
C	220	TaxonomyValue	Education
C	221	X	0.19
C	221	Y	0.06437925288996775
C	221	TaxonomyLevel	Umbrella
C	221	TaxonomyValue	Education
C	222	X	0.2
C	222	Y	0.06480059896365124
C	222	TaxonomyLevel	Umbrella
C	222	TaxonomyValue	Education
C	223	X	0.21
C	223	Y	0.06522451040213342
C	223	TaxonomyLevel	Umbrella
C	223	TaxonomyValue	Education
C	224	X	0.22
C	224	Y	0.06565100030294738
C	224	TaxonomyLevel	Umbrella
C	224	TaxonomyValue	Education
C	225	X	0.23
C	225	Y	0.06608008179727765
C	225	TaxonomyLevel	Umbrella
C	225	TaxonomyValue	Education
C	226	X	0.24
C	226	Y	0.06651176804957072
C	226	TaxonomyLevel	Umbrella
C	226	TaxonomyValue	Education
C	227	X	0.25
C	227	Y	0.06694607225713788
C	227	TaxonomyLevel	Umbrella
C	227	TaxonomyValue	Education
C	228	X	0.26
C	228	Y	0.0673830076497495
C	228	TaxonomyLevel	Umbrella
C	228	TaxonomyValue	Education
C	229	X	0.27
C	229	Y	0.06782258748922103
C	229	TaxonomyLevel	Umbrella
C	229	TaxonomyValue	Education
C	230	X	0.28
C	230	Y	0.068264825068991
C	230	TaxonomyLevel	Umbrella
C	230	TaxonomyValue	Education
C	231	X	0.29
C	231	Y	0.06870973371369006
C	231	TaxonomyLevel	Umbrella
C	231	TaxonomyValue	Education
C	232	X	0.3
C	232	Y	0.06915732677870207
C	232	TaxonomyLevel	Umbrella
C	232	TaxonomyValue	Education
C	233	X	0.31
C	233	Y	0.069607617649716
C	233	TaxonomyLevel	Umbrella
C	233	TaxonomyValue	Education
C	234	X	0.32
C	234	Y	0.07006061974226978
C	234	TaxonomyLevel	Umbrella
C	234	TaxonomyValue	Education
C	235	X	0.33
C	235	Y	0.07051634650128481
C	235	TaxonomyLevel	Umbrella
C	235	TaxonomyValue	Education
C	236	X	0.34
C	236	Y	0.0709748114005922
C	236	TaxonomyLevel	Umbrella
C	236	TaxonomyValue	Education
C	237	X	0.35000000000000003
C	237	Y	0.07143602794244953
C	237	TaxonomyLevel	Umbrella
C	237	TaxonomyValue	Education
C	238	X	0.36
C	238	Y	0.07190000965704933
C	238	TaxonomyLevel	Umbrella
C	238	TaxonomyValue	Education
C	239	X	0.37
C	239	Y	0.07236677010201772
C	239	TaxonomyLevel	Umbrella
C	239	TaxonomyValue	Education
C	240	X	0.38
C	240	Y	0.0728363228619046
C	240	TaxonomyLevel	Umbrella
C	240	TaxonomyValue	Education
C	241	X	0.39
C	241	Y	0.07330868154766429
C	241	TaxonomyLevel	Umbrella
C	241	TaxonomyValue	Education
C	242	X	0.4
C	242	Y	0.07378385979612681
C	242	TaxonomyLevel	Umbrella
C	242	TaxonomyValue	Education
C	243	X	0.41000000000000003
C	243	Y	0.07426187126946018
C	243	TaxonomyLevel	Umbrella
C	243	TaxonomyValue	Education
C	244	X	0.42
C	244	Y	0.07474272965462282
C	244	TaxonomyLevel	Umbrella
C	244	TaxonomyValue	Education
C	245	X	0.43
C	245	Y	0.07522644866280684
C	245	TaxonomyLevel	Umbrella
C	245	TaxonomyValue	Education
C	246	X	0.44
C	246	Y	0.0757130420288714
C	246	TaxonomyLevel	Umbrella
C	246	TaxonomyValue	Education
C	247	X	0.45
C	247	Y	0.07620252351076683
C	247	TaxonomyLevel	Umbrella
C	247	TaxonomyValue	Education
C	248	X	0.46
C	248	Y	0.07669490688894845
C	248	TaxonomyLevel	Umbrella
C	248	TaxonomyValue	Education
C	249	X	0.47000000000000003
C	249	Y	0.0771902059657812
C	249	TaxonomyLevel	Umbrella
C	249	TaxonomyValue	Education
C	250	X	0.48
C	250	Y	0.07768843456493386
C	250	TaxonomyLevel	Umbrella
C	250	TaxonomyValue	Education
C	251	X	0.49
C	251	Y	0.0781896065307637
C	251	TaxonomyLevel	Umbrella
C	251	TaxonomyValue	Education
C	252	X	0.5
C	252	Y	0.07869373572769091
C	252	TaxonomyLevel	Umbrella
C	252	TaxonomyValue	Education
C	253	X	0.51
C	253	Y	0.0792008360395628
C	253	TaxonomyLevel	Umbrella
C	253	TaxonomyValue	Education
C	254	X	0.52
C	254	Y	0.07971092136900823
C	254	TaxonomyLevel	Umbrella
C	254	TaxonomyValue	Education
C	255	X	0.53
C	255	Y	0.08022400563678139
C	255	TaxonomyLevel	Umbrella
C	255	TaxonomyValue	Education
C	256	X	0.54
C	256	Y	0.08074010278109553
C	256	TaxonomyLevel	Umbrella
C	256	TaxonomyValue	Education
C	257	X	0.55
C	257	Y	0.08125922675694608
C	257	TaxonomyLevel	Umbrella
C	257	TaxonomyValue	Education
C	258	X	0.56
C	258	Y	0.08178139153542362
C	258	TaxonomyLevel	Umbrella
C	258	TaxonomyValue	Education
C	259	X	0.5700000000000001
C	259	Y	0.0823066111030159
C	259	TaxonomyLevel	Umbrella
C	259	TaxonomyValue	Education
C	260	X	0.58
C	260	Y	0.08283489946089978
C	260	TaxonomyLevel	Umbrella
C	260	TaxonomyValue	Education
C	261	X	0.59
C	261	Y	0.08336627062422194
C	261	TaxonomyLevel	Umbrella
C	261	TaxonomyValue	Education
C	262	X	0.6
C	262	Y	0.08390073862136947
C	262	TaxonomyLevel	Umbrella
C	262	TaxonomyValue	Education
C	263	X	0.61
C	263	Y	0.08443831749322914
C	263	TaxonomyLevel	Umbrella
C	263	TaxonomyValue	Education
C	264	X	0.62
C	264	Y	0.08497902129243601
C	264	TaxonomyLevel	Umbrella
C	264	TaxonomyValue	Education
C	265	X	0.63
C	265	Y	0.0855228640826113
C	265	TaxonomyLevel	Umbrella
C	265	TaxonomyValue	Education
C	266	X	0.64
C	266	Y	0.0860698599375889
C	266	TaxonomyLevel	Umbrella
C	266	TaxonomyValue	Education
C	267	X	0.65
C	267	Y	0.08662002294063118
C	267	TaxonomyLevel	Umbrella
C	267	TaxonomyValue	Education
C	268	X	0.66
C	268	Y	0.08717336718363333
C	268	TaxonomyLevel	Umbrella
C	268	TaxonomyValue	Education
C	269	X	0.67
C	269	Y	0.08772990676631705
C	269	TaxonomyLevel	Umbrella
C	269	TaxonomyValue	Education
C	270	X	0.68
C	270	Y	0.0882896557954122
C	270	TaxonomyLevel	Umbrella
C	270	TaxonomyValue	Education
C	271	X	0.6900000000000001
C	271	Y	0.08885262838382807
C	271	TaxonomyLevel	Umbrella
C	271	TaxonomyValue	Education
C	272	X	0.7000000000000001
C	272	Y	0.08941883864981252
C	272	TaxonomyLevel	Umbrella
C	272	TaxonomyValue	Education
C	273	X	0.71
C	273	Y	0.08998830071610021
C	273	TaxonomyLevel	Umbrella
C	273	TaxonomyValue	Education
C	274	X	0.72
C	274	Y	0.09056102870904917
C	274	TaxonomyLevel	Umbrella
C	274	TaxonomyValue	Education
C	275	X	0.73
C	275	Y	0.09113703675776562
C	275	TaxonomyLevel	Umbrella
C	275	TaxonomyValue	Education
C	276	X	0.74
C	276	Y	0.0917163389932178
C	276	TaxonomyLevel	Umbrella
C	276	TaxonomyValue	Education
C	277	X	0.75
C	277	Y	0.09229894954733744
C	277	TaxonomyLevel	Umbrella
C	277	TaxonomyValue	Education
C	278	X	0.76
C	278	Y	0.09288488255211029
C	278	TaxonomyLevel	Umbrella
C	278	TaxonomyValue	Education
C	279	X	0.77
C	279	Y	0.09347415213865409
C	279	TaxonomyLevel	Umbrella
C	279	TaxonomyValue	Education
C	280	X	0.78
C	280	Y	0.09406677243628557
C	280	TaxonomyLevel	Umbrella
C	280	TaxonomyValue	Education
C	281	X	0.79
C	281	Y	0.09466275757157495
C	281	TaxonomyLevel	Umbrella
C	281	TaxonomyValue	Education
C	282	X	0.8
C	282	Y	0.09526212166738916
C	282	TaxonomyLevel	Umbrella
C	282	TaxonomyValue	Education
C	283	X	0.81
C	283	Y	0.09586487884192242
C	283	TaxonomyLevel	Umbrella
C	283	TaxonomyValue	Education
C	284	X	0.8200000000000001
C	284	Y	0.0964710432077156
C	284	TaxonomyLevel	Umbrella
C	284	TaxonomyValue	Education
C	285	X	0.8300000000000001
C	285	Y	0.09708062887066299
C	285	TaxonomyLevel	Umbrella
C	285	TaxonomyValue	Education
C	286	X	0.84
C	286	Y	0.09769364992900731
C	286	TaxonomyLevel	Umbrella
C	286	TaxonomyValue	Education
C	287	X	0.85
C	287	Y	0.09831012047232247
C	287	TaxonomyLevel	Umbrella
C	287	TaxonomyValue	Education
C	288	X	0.86
C	288	Y	0.09893005458048446
C	288	TaxonomyLevel	Umbrella
C	288	TaxonomyValue	Education
C	289	X	0.87
C	289	Y	0.09955346632262971
C	289	TaxonomyLevel	Umbrella
C	289	TaxonomyValue	Education
C	290	X	0.88
C	290	Y	0.10018036975610138
C	290	TaxonomyLevel	Umbrella
C	290	TaxonomyValue	Education
C	291	X	0.89
C	291	Y	0.10081077892538369
C	291	TaxonomyLevel	Umbrella
C	291	TaxonomyValue	Education
C	292	X	0.9
C	292	Y	0.10144470786102339
C	292	TaxonomyLevel	Umbrella
C	292	TaxonomyValue	Education
C	293	X	0.91
C	293	Y	0.10208217057853965
C	293	TaxonomyLevel	Umbrella
[truncated: 2,461 more rows]
