# Supplementary material for: Quantifying hierarchy and dynamics in US faculty hiring and retention
Source: Nature. 2022 Sep 21;610(7930):120–7. doi: 10.1038/s41586-022-05222-x (PMC9534765; doi:10.1038/s41586-022-05222-x)
Supplement: Supplementary file 6 — Source Data Fig. 4. [file 41586_2022_5222_MOESM6_ESM.csv]

Subfigure	Element	Attribute	Value
A	0	TaxonomyLevel	Field
A	0	TaxonomyValue	Mathematics
A	0	Year	2020
A	0	PercentFemale	17.91193464833632
A	1	TaxonomyLevel	Umbrella
A	1	TaxonomyValue	Mathematics and Computing
A	1	Year	2020
A	1	PercentFemale	18.45716317099182
A	2	TaxonomyLevel	Academia
A	2	TaxonomyValue	Academia
A	2	Year	2020
A	2	PercentFemale	35.7002841362577
A	3	TaxonomyLevel	Field
A	3	TaxonomyValue	Mathematics
A	3	Year	2019
A	3	PercentFemale	17.57024139295607
A	4	TaxonomyLevel	Umbrella
A	4	TaxonomyValue	Mathematics and Computing
A	4	Year	2019
A	4	PercentFemale	18.12486651954153
A	5	TaxonomyLevel	Academia
A	5	TaxonomyValue	Academia
A	5	Year	2019
A	5	PercentFemale	35.184738599007446
A	6	TaxonomyLevel	Field
A	6	TaxonomyValue	Mathematics
A	6	Year	2018
A	6	PercentFemale	17.18287630696389
A	7	TaxonomyLevel	Umbrella
A	7	TaxonomyValue	Mathematics and Computing
A	7	Year	2018
A	7	PercentFemale	17.54912468738835
A	8	TaxonomyLevel	Academia
A	8	TaxonomyValue	Academia
A	8	Year	2018
A	8	PercentFemale	34.58549222797927
A	9	TaxonomyLevel	Field
A	9	TaxonomyValue	Mathematics
A	9	Year	2017
A	9	PercentFemale	16.7551622418879
A	10	TaxonomyLevel	Umbrella
A	10	TaxonomyValue	Mathematics and Computing
A	10	Year	2017
A	10	PercentFemale	17.23865594485927
A	11	TaxonomyLevel	Academia
A	11	TaxonomyValue	Academia
A	11	Year	2017
A	11	PercentFemale	34.01988056589911
A	12	TaxonomyLevel	Field
A	12	TaxonomyValue	Mathematics
A	12	Year	2016
A	12	PercentFemale	16.1648177496038
A	13	TaxonomyLevel	Umbrella
A	13	TaxonomyValue	Mathematics and Computing
A	13	Year	2016
A	13	PercentFemale	16.69110101158188
A	14	TaxonomyLevel	Academia
A	14	TaxonomyValue	Academia
A	14	Year	2016
A	14	PercentFemale	33.53835802516154
A	15	TaxonomyLevel	Field
A	15	TaxonomyValue	Mathematics
A	15	Year	2015
A	15	PercentFemale	15.87682463507298
A	16	TaxonomyLevel	Umbrella
A	16	TaxonomyValue	Mathematics and Computing
A	16	Year	2015
A	16	PercentFemale	16.41190067854746
A	17	TaxonomyLevel	Academia
A	17	TaxonomyValue	Academia
A	17	Year	2015
A	17	PercentFemale	33.07704255980118
A	18	TaxonomyLevel	Field
A	18	TaxonomyValue	Mathematics
A	18	Year	2014
A	18	PercentFemale	15.53712320453166
A	19	TaxonomyLevel	Umbrella
A	19	TaxonomyValue	Mathematics and Computing
A	19	Year	2014
A	19	PercentFemale	16.12903225806451
A	20	TaxonomyLevel	Academia
A	20	TaxonomyValue	Academia
A	20	Year	2014
A	20	PercentFemale	32.57563850687622
A	21	TaxonomyLevel	Field
A	21	TaxonomyValue	Mathematics
A	21	Year	2013
A	21	PercentFemale	15.03361173355062
A	22	TaxonomyLevel	Umbrella
A	22	TaxonomyValue	Mathematics and Computing
A	22	Year	2013
A	22	PercentFemale	15.757994018863581
A	23	TaxonomyLevel	Academia
A	23	TaxonomyValue	Academia
A	23	Year	2013
A	23	PercentFemale	32.08512501990763
A	24	TaxonomyLevel	Field
A	24	TaxonomyValue	Mathematics
A	24	Year	2012
A	24	PercentFemale	14.90188062142273
A	25	TaxonomyLevel	Umbrella
A	25	TaxonomyValue	Mathematics and Computing
A	25	Year	2012
A	25	PercentFemale	15.749437242878209
A	26	TaxonomyLevel	Academia
A	26	TaxonomyValue	Academia
A	26	Year	2012
A	26	PercentFemale	31.51162475244838
A	27	TaxonomyLevel	Field
A	27	TaxonomyValue	Mathematics
A	27	Year	2011
A	27	PercentFemale	14.53009068425391
A	28	TaxonomyLevel	Umbrella
A	28	TaxonomyValue	Mathematics and Computing
A	28	Year	2011
A	28	PercentFemale	15.492957746478869
A	29	TaxonomyLevel	Academia
A	29	TaxonomyValue	Academia
A	29	Year	2011
A	29	PercentFemale	31.16553936750878
A	30	TaxonomyLevel	Field
A	30	TaxonomyValue	Biological Sciences
A	30	Year	2017
A	30	PercentFemale	31.22199592668024
A	31	TaxonomyLevel	Umbrella
A	31	TaxonomyValue	Natural Sciences
A	31	Year	2017
A	31	PercentFemale	25.59335038363171
A	32	TaxonomyLevel	Field
A	32	TaxonomyValue	Biological Sciences
A	32	Year	2020
A	32	PercentFemale	33.78927121179739
A	33	TaxonomyLevel	Umbrella
A	33	TaxonomyValue	Natural Sciences
A	33	Year	2020
A	33	PercentFemale	27.779540047581282
A	34	TaxonomyLevel	Field
A	34	TaxonomyValue	Biological Sciences
A	34	Year	2019
A	34	PercentFemale	33.02266468968439
A	35	TaxonomyLevel	Umbrella
A	35	TaxonomyValue	Natural Sciences
A	35	Year	2019
A	35	PercentFemale	27.270580208360666
A	36	TaxonomyLevel	Field
A	36	TaxonomyValue	Biological Sciences
A	36	Year	2018
A	36	PercentFemale	32.05771643663739
A	37	TaxonomyLevel	Umbrella
A	37	TaxonomyValue	Natural Sciences
A	37	Year	2018
A	37	PercentFemale	26.49639003182982
A	38	TaxonomyLevel	Field
A	38	TaxonomyValue	Biological Sciences
A	38	Year	2016
A	38	PercentFemale	30.35423452768729
A	39	TaxonomyLevel	Umbrella
A	39	TaxonomyValue	Natural Sciences
A	39	Year	2016
A	39	PercentFemale	25.09456448520649
A	40	TaxonomyLevel	Field
A	40	TaxonomyValue	Biological Sciences
A	40	Year	2015
A	40	PercentFemale	29.93366500829187
A	41	TaxonomyLevel	Umbrella
A	41	TaxonomyValue	Natural Sciences
A	41	Year	2015
A	41	PercentFemale	24.47482052504702
A	42	TaxonomyLevel	Field
A	42	TaxonomyValue	Biological Sciences
A	42	Year	2014
A	42	PercentFemale	29.68227424749164
A	43	TaxonomyLevel	Umbrella
A	43	TaxonomyValue	Natural Sciences
A	43	Year	2014
A	43	PercentFemale	23.89980588720185
A	44	TaxonomyLevel	Field
A	44	TaxonomyValue	Biological Sciences
A	44	Year	2013
A	44	PercentFemale	28.75664187035069
A	45	TaxonomyLevel	Umbrella
A	45	TaxonomyValue	Natural Sciences
A	45	Year	2013
A	45	PercentFemale	23.21896882688512
A	46	TaxonomyLevel	Field
A	46	TaxonomyValue	Biological Sciences
A	46	Year	2012
A	46	PercentFemale	27.5022143489814
A	47	TaxonomyLevel	Umbrella
A	47	TaxonomyValue	Natural Sciences
A	47	Year	2012
A	47	PercentFemale	22.55288233157291
A	48	TaxonomyLevel	Field
A	48	TaxonomyValue	Biological Sciences
A	48	Year	2011
A	48	PercentFemale	27.221597300337457
A	49	TaxonomyLevel	Umbrella
A	49	TaxonomyValue	Natural Sciences
A	49	Year	2011
A	49	PercentFemale	22.23402727925341
A	50	TaxonomyLevel	Field
A	50	TaxonomyValue	Statistics
A	50	Year	2020
A	50	PercentFemale	22.99528301886792
A	51	TaxonomyLevel	Field
A	51	TaxonomyValue	Statistics
A	51	Year	2019
A	51	PercentFemale	22.299651567944252
A	52	TaxonomyLevel	Field
A	52	TaxonomyValue	Statistics
A	52	Year	2018
A	52	PercentFemale	22.35563178959405
A	53	TaxonomyLevel	Field
A	53	TaxonomyValue	Statistics
A	53	Year	2017
A	53	PercentFemale	21.82539682539682
A	54	TaxonomyLevel	Field
A	54	TaxonomyValue	Statistics
A	54	Year	2016
A	54	PercentFemale	21.27780946948089
A	55	TaxonomyLevel	Field
A	55	TaxonomyValue	Statistics
A	55	Year	2015
A	55	PercentFemale	20.600115406809
A	56	TaxonomyLevel	Field
A	56	TaxonomyValue	Statistics
A	56	Year	2014
A	56	PercentFemale	19.67213114754098
A	57	TaxonomyLevel	Field
A	57	TaxonomyValue	Statistics
A	57	Year	2013
A	57	PercentFemale	19.01658767772512
A	58	TaxonomyLevel	Field
A	58	TaxonomyValue	Statistics
A	58	Year	2012
A	58	PercentFemale	19.09638554216867
A	59	TaxonomyLevel	Field
A	59	TaxonomyValue	Statistics
A	59	Year	2011
A	59	PercentFemale	18.47094801223241
A	60	TaxonomyLevel	Umbrella
A	60	TaxonomyValue	Applied Sciences
A	60	Year	2020
A	60	PercentFemale	29.24149726991645
A	61	TaxonomyLevel	Umbrella
A	61	TaxonomyValue	Applied Sciences
A	61	Year	2019
A	61	PercentFemale	28.73772517396111
A	62	TaxonomyLevel	Umbrella
A	62	TaxonomyValue	Applied Sciences
A	62	Year	2018
A	62	PercentFemale	28.3657917019475
A	63	TaxonomyLevel	Umbrella
A	63	TaxonomyValue	Applied Sciences
A	63	Year	2017
A	63	PercentFemale	27.867570385818556
A	64	TaxonomyLevel	Umbrella
A	64	TaxonomyValue	Applied Sciences
A	64	Year	2016
A	64	PercentFemale	27.17420212765957
A	65	TaxonomyLevel	Umbrella
A	65	TaxonomyValue	Applied Sciences
A	65	Year	2015
A	65	PercentFemale	26.735828586927042
A	66	TaxonomyLevel	Umbrella
A	66	TaxonomyValue	Applied Sciences
A	66	Year	2014
A	66	PercentFemale	26.268615554329838
A	67	TaxonomyLevel	Umbrella
A	67	TaxonomyValue	Applied Sciences
A	67	Year	2013
A	67	PercentFemale	25.74771531431736
A	68	TaxonomyLevel	Umbrella
A	68	TaxonomyValue	Applied Sciences
A	68	Year	2012
A	68	PercentFemale	25.006993006993
A	69	TaxonomyLevel	Umbrella
A	69	TaxonomyValue	Applied Sciences
A	69	Year	2011
A	69	PercentFemale	24.52843518191451
A	70	TaxonomyLevel	Field
A	70	TaxonomyValue	Psychology
A	70	Year	2017
A	70	PercentFemale	43.57002325165444
A	71	TaxonomyLevel	Umbrella
A	71	TaxonomyValue	Social Sciences
A	71	Year	2017
A	71	PercentFemale	37.74082151944747
A	72	TaxonomyLevel	Field
A	72	TaxonomyValue	Psychology
A	72	Year	2020
A	72	PercentFemale	46.28955983994179
A	73	TaxonomyLevel	Umbrella
A	73	TaxonomyValue	Social Sciences
A	73	Year	2020
A	73	PercentFemale	39.83530385977826
A	74	TaxonomyLevel	Field
A	74	TaxonomyValue	Psychology
A	74	Year	2019
A	74	PercentFemale	45.29616724738676
A	75	TaxonomyLevel	Umbrella
A	75	TaxonomyValue	Social Sciences
A	75	Year	2019
A	75	PercentFemale	39.19166896045509
A	76	TaxonomyLevel	Field
A	76	TaxonomyValue	Psychology
A	76	Year	2018
A	76	PercentFemale	44.278152947618175
A	77	TaxonomyLevel	Umbrella
A	77	TaxonomyValue	Social Sciences
A	77	Year	2018
A	77	PercentFemale	38.32890030266899
A	78	TaxonomyLevel	Field
A	78	TaxonomyValue	Psychology
A	78	Year	2016
A	78	PercentFemale	43.18830242510699
A	79	TaxonomyLevel	Umbrella
A	79	TaxonomyValue	Social Sciences
A	79	Year	2016
A	79	PercentFemale	37.15512515987575
A	80	TaxonomyLevel	Field
A	80	TaxonomyValue	Psychology
A	80	Year	2015
A	80	PercentFemale	42.45317664340801
A	81	TaxonomyLevel	Umbrella
A	81	TaxonomyValue	Social Sciences
A	81	Year	2015
A	81	PercentFemale	36.803095282491135
A	82	TaxonomyLevel	Field
A	82	TaxonomyValue	Psychology
A	82	Year	2014
A	82	PercentFemale	41.74286247434223
A	83	TaxonomyLevel	Umbrella
A	83	TaxonomyValue	Social Sciences
A	83	Year	2014
A	83	PercentFemale	36.240786240786235
A	84	TaxonomyLevel	Field
A	84	TaxonomyValue	Psychology
A	84	Year	2013
A	84	PercentFemale	41.33686801742094
A	85	TaxonomyLevel	Umbrella
A	85	TaxonomyValue	Social Sciences
A	85	Year	2013
A	85	PercentFemale	35.800105308506055
A	86	TaxonomyLevel	Field
A	86	TaxonomyValue	Psychology
A	86	Year	2012
A	86	PercentFemale	40.65700483091787
A	87	TaxonomyLevel	Umbrella
A	87	TaxonomyValue	Social Sciences
A	87	Year	2012
A	87	PercentFemale	35.11893156560733
A	88	TaxonomyLevel	Field
A	88	TaxonomyValue	Psychology
A	88	Year	2011
A	88	PercentFemale	40.37427831972924
A	89	TaxonomyLevel	Umbrella
A	89	TaxonomyValue	Social Sciences
A	89	Year	2011
A	89	PercentFemale	34.62191589251823
A	90	TaxonomyLevel	Field
A	90	TaxonomyValue	Civil Engineering
A	90	Year	2017
A	90	PercentFemale	19.24920127795527
A	91	TaxonomyLevel	Umbrella
A	91	TaxonomyValue	Engineering
A	91	Year	2017
A	91	PercentFemale	15.436199548759088
A	92	TaxonomyLevel	Field
A	92	TaxonomyValue	Civil Engineering
A	92	Year	2020
A	92	PercentFemale	21.2620578778135
A	93	TaxonomyLevel	Umbrella
A	93	TaxonomyValue	Engineering
A	93	Year	2020
A	93	PercentFemale	17.08653482806398
A	94	TaxonomyLevel	Field
A	94	TaxonomyValue	Civil Engineering
A	94	Year	2019
A	94	PercentFemale	20.42113627334127
A	95	TaxonomyLevel	Umbrella
A	95	TaxonomyValue	Engineering
A	95	Year	2019
A	95	PercentFemale	16.59779614325069
A	96	TaxonomyLevel	Field
A	96	TaxonomyValue	Civil Engineering
A	96	Year	2018
A	96	PercentFemale	20.064205457463878
A	97	TaxonomyLevel	Umbrella
A	97	TaxonomyValue	Engineering
A	97	Year	2018
A	97	PercentFemale	16.00425611816986
A	98	TaxonomyLevel	Field
A	98	TaxonomyValue	Civil Engineering
A	98	Year	2016
A	98	PercentFemale	18.39870602507076
A	99	TaxonomyLevel	Umbrella
A	99	TaxonomyValue	Engineering
A	99	Year	2016
A	99	PercentFemale	14.84825201690357
A	100	TaxonomyLevel	Field
A	100	TaxonomyValue	Civil Engineering
A	100	Year	2015
A	100	PercentFemale	17.55407653910149
A	101	TaxonomyLevel	Umbrella
A	101	TaxonomyValue	Engineering
A	101	Year	2015
A	101	PercentFemale	14.281948197455998
A	102	TaxonomyLevel	Field
A	102	TaxonomyValue	Civil Engineering
A	102	Year	2014
A	102	PercentFemale	16.86021505376344
A	103	TaxonomyLevel	Umbrella
A	103	TaxonomyValue	Engineering
A	103	Year	2014
A	103	PercentFemale	13.769827877151531
A	104	TaxonomyLevel	Field
A	104	TaxonomyValue	Civil Engineering
A	104	Year	2013
A	104	PercentFemale	16.16926503340757
A	105	TaxonomyLevel	Umbrella
A	105	TaxonomyValue	Engineering
A	105	Year	2013
A	105	PercentFemale	13.14795743220048
A	106	TaxonomyLevel	Field
A	106	TaxonomyValue	Civil Engineering
A	106	Year	2012
A	106	PercentFemale	15.76535288725939
A	107	TaxonomyLevel	Umbrella
A	107	TaxonomyValue	Engineering
A	107	Year	2012
A	107	PercentFemale	12.8025254296738
A	108	TaxonomyLevel	Field
A	108	TaxonomyValue	Civil Engineering
A	108	Year	2011
A	108	PercentFemale	15.30852567121997
A	109	TaxonomyLevel	Umbrella
A	109	TaxonomyValue	Engineering
A	109	Year	2011
A	109	PercentFemale	12.52599125259912
A	110	TaxonomyLevel	Field
A	110	TaxonomyValue	Environmental Engineering
A	110	Year	2017
A	110	PercentFemale	20.12518054886856
A	111	TaxonomyLevel	Field
A	111	TaxonomyValue	Environmental Engineering
A	111	Year	2020
A	111	PercentFemale	21.94051682106289
A	112	TaxonomyLevel	Field
A	112	TaxonomyValue	Environmental Engineering
A	112	Year	2019
A	112	PercentFemale	21.06024096385542
A	113	TaxonomyLevel	Field
A	113	TaxonomyValue	Environmental Engineering
A	113	Year	2018
A	113	PercentFemale	20.64796905222437
A	114	TaxonomyLevel	Field
A	114	TaxonomyValue	Environmental Engineering
A	114	Year	2016
A	114	PercentFemale	19.16342412451362
A	115	TaxonomyLevel	Field
A	115	TaxonomyValue	Environmental Engineering
A	115	Year	2015
A	115	PercentFemale	18.17726589884827
A	116	TaxonomyLevel	Field
A	116	TaxonomyValue	Environmental Engineering
A	116	Year	2014
A	116	PercentFemale	17.38453554748313
A	117	TaxonomyLevel	Field
A	117	TaxonomyValue	Environmental Engineering
A	117	Year	2013
A	117	PercentFemale	17.04180064308681
A	118	TaxonomyLevel	Field
A	118	TaxonomyValue	Environmental Engineering
A	118	Year	2012
A	118	PercentFemale	16.44518272425249
A	119	TaxonomyLevel	Field
A	119	TaxonomyValue	Environmental Engineering
A	119	Year	2011
A	119	PercentFemale	16.11617312072893
A	120	TaxonomyLevel	Field
A	120	TaxonomyValue	Linguistics
A	120	Year	2020
A	120	PercentFemale	46.34464751958224
A	121	TaxonomyLevel	Umbrella
A	121	TaxonomyValue	Humanities
A	121	Year	2020
A	121	PercentFemale	42.48555901151861
A	122	TaxonomyLevel	Field
A	122	TaxonomyValue	Linguistics
A	122	Year	2019
A	122	PercentFemale	46.517739816031536
A	123	TaxonomyLevel	Umbrella
A	123	TaxonomyValue	Humanities
A	123	Year	2019
A	123	PercentFemale	42.004451338773855
A	124	TaxonomyLevel	Field
A	124	TaxonomyValue	Linguistics
A	124	Year	2018
A	124	PercentFemale	46.49006622516556
A	125	TaxonomyLevel	Umbrella
A	125	TaxonomyValue	Humanities
A	125	Year	2018
A	125	PercentFemale	41.551672291088906
A	126	TaxonomyLevel	Field
A	126	TaxonomyValue	Linguistics
A	126	Year	2017
A	126	PercentFemale	45.654993514915695
A	127	TaxonomyLevel	Umbrella
A	127	TaxonomyValue	Humanities
A	127	Year	2017
A	127	PercentFemale	41.18074357789077
A	128	TaxonomyLevel	Field
A	128	TaxonomyValue	Linguistics
A	128	Year	2016
A	128	PercentFemale	46.547314578005114
A	129	TaxonomyLevel	Umbrella
A	129	TaxonomyValue	Humanities
A	129	Year	2016
A	129	PercentFemale	40.633349826818396
A	130	TaxonomyLevel	Field
A	130	TaxonomyValue	Linguistics
A	130	Year	2015
A	130	PercentFemale	45.3715775749674
A	131	TaxonomyLevel	Umbrella
A	131	TaxonomyValue	Humanities
A	131	Year	2015
A	131	PercentFemale	40.22058580721857
A	132	TaxonomyLevel	Field
A	132	TaxonomyValue	Linguistics
A	132	Year	2014
A	132	PercentFemale	45.39473684210526
A	133	TaxonomyLevel	Umbrella
A	133	TaxonomyValue	Humanities
A	133	Year	2014
A	133	PercentFemale	39.735826457279735
A	134	TaxonomyLevel	Field
A	134	TaxonomyValue	Linguistics
A	134	Year	2013
A	134	PercentFemale	45.78947368421052
A	135	TaxonomyLevel	Umbrella
A	135	TaxonomyValue	Humanities
A	135	Year	2013
A	135	PercentFemale	39.4802063098667
A	136	TaxonomyLevel	Field
A	136	TaxonomyValue	Linguistics
A	136	Year	2012
A	136	PercentFemale	45.34412955465587
A	137	TaxonomyLevel	Umbrella
A	137	TaxonomyValue	Humanities
A	137	Year	2012
A	137	PercentFemale	38.93802311002677
A	138	TaxonomyLevel	Field
A	138	TaxonomyValue	Linguistics
A	138	Year	2011
A	138	PercentFemale	45.51820728291316
A	139	TaxonomyLevel	Umbrella
A	139	TaxonomyValue	Humanities
A	139	Year	2011
A	139	PercentFemale	38.77734388499153
A	140	TaxonomyLevel	Field
A	140	TaxonomyValue	Exercise Science, Kinesiology, Rehab, Health
A	140	Year	2020
A	140	PercentFemale	49.24874791318864
A	141	TaxonomyLevel	Umbrella
A	141	TaxonomyValue	Medicine and Health
A	141	Year	2020
A	141	PercentFemale	51.08883790202472
A	142	TaxonomyLevel	Field
A	142	TaxonomyValue	Exercise Science, Kinesiology, Rehab, Health
A	142	Year	2019
A	142	PercentFemale	49.03442485306465
A	143	TaxonomyLevel	Umbrella
A	143	TaxonomyValue	Medicine and Health
A	143	Year	2019
A	143	PercentFemale	50.519003190758916
A	144	TaxonomyLevel	Field
A	144	TaxonomyValue	Exercise Science, Kinesiology, Rehab, Health
A	144	Year	2018
A	144	PercentFemale	48.366294067067926
A	145	TaxonomyLevel	Umbrella
A	145	TaxonomyValue	Medicine and Health
A	145	Year	2018
A	145	PercentFemale	49.827593201087176
A	146	TaxonomyLevel	Field
A	146	TaxonomyValue	Exercise Science, Kinesiology, Rehab, Health
A	146	Year	2017
A	146	PercentFemale	47.175639894086494
A	147	TaxonomyLevel	Umbrella
A	147	TaxonomyValue	Medicine and Health
A	147	Year	2017
A	147	PercentFemale	49.19139645831649
A	148	TaxonomyLevel	Field
A	148	TaxonomyValue	Exercise Science, Kinesiology, Rehab, Health
A	148	Year	2016
A	148	PercentFemale	47.20357941834452
A	149	TaxonomyLevel	Umbrella
A	149	TaxonomyValue	Medicine and Health
A	149	Year	2016
A	149	PercentFemale	48.8251725271114
A	150	TaxonomyLevel	Field
A	150	TaxonomyValue	Exercise Science, Kinesiology, Rehab, Health
A	150	Year	2013
A	150	PercentFemale	46.99663623258049
A	151	TaxonomyLevel	Umbrella
A	151	TaxonomyValue	Medicine and Health
A	151	Year	2013
A	151	PercentFemale	47.11683028212611
A	152	TaxonomyLevel	Field
A	152	TaxonomyValue	Exercise Science, Kinesiology, Rehab, Health
A	152	Year	2012
A	152	PercentFemale	46.300000000000004
A	153	TaxonomyLevel	Umbrella
A	153	TaxonomyValue	Medicine and Health
A	153	Year	2012
A	153	PercentFemale	46.34874007435626
A	154	TaxonomyLevel	Field
A	154	TaxonomyValue	Exercise Science, Kinesiology, Rehab, Health
A	154	Year	2015
A	154	PercentFemale	47.28506787330316
A	155	TaxonomyLevel	Umbrella
A	155	TaxonomyValue	Medicine and Health
A	155	Year	2015
A	155	PercentFemale	48.29052559959176
A	156	TaxonomyLevel	Field
A	156	TaxonomyValue	Exercise Science, Kinesiology, Rehab, Health
A	156	Year	2014
A	156	PercentFemale	47.38805970149253
A	157	TaxonomyLevel	Umbrella
A	157	TaxonomyValue	Medicine and Health
A	157	Year	2014
A	157	PercentFemale	47.62275578628596
A	158	TaxonomyLevel	Field
A	158	TaxonomyValue	Exercise Science, Kinesiology, Rehab, Health
A	158	Year	2011
A	158	PercentFemale	45.50236717517096
A	159	TaxonomyLevel	Umbrella
A	159	TaxonomyValue	Medicine and Health
A	159	Year	2011
A	159	PercentFemale	45.95696274528391
A	160	TaxonomyLevel	Field
A	160	TaxonomyValue	Chemistry
A	160	Year	2020
A	160	PercentFemale	21.593587930221588
A	161	TaxonomyLevel	Field
A	161	TaxonomyValue	Chemistry
A	161	Year	2019
A	161	PercentFemale	21.125116713352
A	162	TaxonomyLevel	Field
A	162	TaxonomyValue	Chemistry
A	162	Year	2018
A	162	PercentFemale	20.4367816091954
A	163	TaxonomyLevel	Field
A	163	TaxonomyValue	Chemistry
A	163	Year	2017
A	163	PercentFemale	20.0
A	164	TaxonomyLevel	Field
A	164	TaxonomyValue	Chemistry
A	164	Year	2016
A	164	PercentFemale	19.24056494558925
A	165	TaxonomyLevel	Field
A	165	TaxonomyValue	Chemistry
A	165	Year	2015
A	165	PercentFemale	18.62036821253787
A	166	TaxonomyLevel	Field
A	166	TaxonomyValue	Chemistry
A	166	Year	2014
A	166	PercentFemale	18.13459268004722
A	167	TaxonomyLevel	Field
A	167	TaxonomyValue	Chemistry
A	167	Year	2013
A	167	PercentFemale	17.613365155131262
A	168	TaxonomyLevel	Field
A	168	TaxonomyValue	Chemistry
A	168	Year	2012
A	168	PercentFemale	17.245627001724557
A	169	TaxonomyLevel	Field
A	169	TaxonomyValue	Chemistry
A	169	Year	2011
A	169	PercentFemale	16.80883090817862
A	170	TaxonomyLevel	Field
A	170	TaxonomyValue	Biochemistry
A	170	Year	2020
A	170	PercentFemale	26.065808297567948
A	171	TaxonomyLevel	Field
A	171	TaxonomyValue	Biochemistry
A	171	Year	2019
A	171	PercentFemale	25.617722238000567
A	172	TaxonomyLevel	Field
A	172	TaxonomyValue	Biochemistry
A	172	Year	2018
A	172	PercentFemale	24.86517172864036
A	173	TaxonomyLevel	Field
A	173	TaxonomyValue	Biochemistry
A	173	Year	2017
A	173	PercentFemale	24.34210526315789
A	174	TaxonomyLevel	Field
A	174	TaxonomyValue	Biochemistry
A	174	Year	2016
A	174	PercentFemale	23.92331203111975
A	175	TaxonomyLevel	Field
A	175	TaxonomyValue	Biochemistry
A	175	Year	2015
A	175	PercentFemale	23.21275989746511
A	176	TaxonomyLevel	Field
A	176	TaxonomyValue	Biochemistry
A	176	Year	2014
A	176	PercentFemale	22.68156424581005
A	177	TaxonomyLevel	Field
A	177	TaxonomyValue	Biochemistry
A	177	Year	2013
A	177	PercentFemale	22.259791490560723
A	178	TaxonomyLevel	Field
A	178	TaxonomyValue	Biochemistry
A	178	Year	2012
A	178	PercentFemale	21.646784986907182
A	179	TaxonomyLevel	Field
A	179	TaxonomyValue	Biochemistry
A	179	Year	2011
A	179	PercentFemale	21.19760479041916
A	180	TaxonomyLevel	Field
A	180	TaxonomyValue	Physics
A	180	Year	2020
A	180	PercentFemale	15.39284949689573
A	181	TaxonomyLevel	Field
A	181	TaxonomyValue	Physics
A	181	Year	2019
A	181	PercentFemale	15.217391304347819
A	182	TaxonomyLevel	Field
A	182	TaxonomyValue	Physics
A	182	Year	2018
A	182	PercentFemale	14.58466794789664
A	183	TaxonomyLevel	Field
A	183	TaxonomyValue	Physics
A	183	Year	2017
A	183	PercentFemale	13.98233809924306
A	184	TaxonomyLevel	Field
A	184	TaxonomyValue	Physics
A	184	Year	2016
A	184	PercentFemale	13.61422824475968
A	185	TaxonomyLevel	Field
A	185	TaxonomyValue	Physics
A	185	Year	2015
A	185	PercentFemale	13.25042881646655
A	186	TaxonomyLevel	Field
A	186	TaxonomyValue	Physics
A	186	Year	2012
A	186	PercentFemale	11.80276662204373
A	187	TaxonomyLevel	Field
A	187	TaxonomyValue	Physics
A	187	Year	2011
A	187	PercentFemale	11.76201372997711
A	188	TaxonomyLevel	Field
A	188	TaxonomyValue	Physics
A	188	Year	2014
A	188	PercentFemale	12.795489047928859
A	189	TaxonomyLevel	Field
A	189	TaxonomyValue	Physics
A	189	Year	2013
A	189	PercentFemale	12.16186972516771
A	190	TaxonomyLevel	Field
A	190	TaxonomyValue	Agricultural Engineering
A	190	Year	2020
A	190	PercentFemale	22.22934016655989
A	191	TaxonomyLevel	Field
A	191	TaxonomyValue	Agricultural Engineering
A	191	Year	2019
A	191	PercentFemale	21.48337595907928
A	192	TaxonomyLevel	Field
A	192	TaxonomyValue	Agricultural Engineering
A	192	Year	2018
A	192	PercentFemale	19.910657306955958
A	193	TaxonomyLevel	Field
A	193	TaxonomyValue	Agricultural Engineering
A	193	Year	2017
A	193	PercentFemale	19.379844961240313
A	194	TaxonomyLevel	Field
A	194	TaxonomyValue	Agricultural Engineering
A	194	Year	2016
A	194	PercentFemale	19.35266351989211
A	195	TaxonomyLevel	Field
A	195	TaxonomyValue	Agricultural Engineering
A	195	Year	2015
A	195	PercentFemale	18.60304287690179
A	196	TaxonomyLevel	Field
A	196	TaxonomyValue	Agricultural Engineering
A	196	Year	2014
A	196	PercentFemale	17.98715203426124
A	197	TaxonomyLevel	Field
A	197	TaxonomyValue	Agricultural Engineering
A	197	Year	2013
A	197	PercentFemale	17.07498144023756
A	198	TaxonomyLevel	Field
A	198	TaxonomyValue	Agricultural Engineering
A	198	Year	2012
A	198	PercentFemale	15.879163439194418
A	199	TaxonomyLevel	Field
A	199	TaxonomyValue	Agricultural Engineering
A	199	Year	2011
A	199	PercentFemale	15.2744630071599
A	200	TaxonomyLevel	Field
A	200	TaxonomyValue	Chemical Engineering
A	200	Year	2020
A	200	PercentFemale	19.38444924406047
A	201	TaxonomyLevel	Field
A	201	TaxonomyValue	Chemical Engineering
A	201	Year	2019
A	201	PercentFemale	18.83360085607276
A	202	TaxonomyLevel	Field
A	202	TaxonomyValue	Chemical Engineering
A	202	Year	2018
A	202	PercentFemale	17.73584905660377
A	203	TaxonomyLevel	Field
A	203	TaxonomyValue	Chemical Engineering
A	203	Year	2017
A	203	PercentFemale	17.0610897083104
A	204	TaxonomyLevel	Field
A	204	TaxonomyValue	Chemical Engineering
A	204	Year	2016
A	204	PercentFemale	16.78004535147392
A	205	TaxonomyLevel	Field
A	205	TaxonomyValue	Chemical Engineering
A	205	Year	2015
A	205	PercentFemale	15.97387173396674
A	206	TaxonomyLevel	Field
A	206	TaxonomyValue	Chemical Engineering
A	206	Year	2014
A	206	PercentFemale	15.75135787567893
A	207	TaxonomyLevel	Field
A	207	TaxonomyValue	Chemical Engineering
A	207	Year	2013
A	207	PercentFemale	15.519399249061319
A	208	TaxonomyLevel	Field
A	208	TaxonomyValue	Chemical Engineering
A	208	Year	2012
A	208	PercentFemale	14.983713355048861
A	209	TaxonomyLevel	Field
A	209	TaxonomyValue	Chemical Engineering
A	209	Year	2011
A	209	PercentFemale	13.91891891891891
A	210	TaxonomyLevel	Field
A	210	TaxonomyValue	Aerospace Engineering
A	210	Year	2016
A	210	PercentFemale	11.70520231213872
A	211	TaxonomyLevel	Field
A	211	TaxonomyValue	Aerospace Engineering
A	211	Year	2015
A	211	PercentFemale	11.06128550074738
A	212	TaxonomyLevel	Field
A	212	TaxonomyValue	Aerospace Engineering
A	212	Year	2020
A	212	PercentFemale	13.253856942496489
A	213	TaxonomyLevel	Field
A	213	TaxonomyValue	Aerospace Engineering
A	213	Year	2019
A	213	PercentFemale	12.674094707520888
A	214	TaxonomyLevel	Field
A	214	TaxonomyValue	Aerospace Engineering
A	214	Year	2018
A	214	PercentFemale	12.44725738396624
A	215	TaxonomyLevel	Field
A	215	TaxonomyValue	Aerospace Engineering
A	215	Year	2017
A	215	PercentFemale	12.30661040787623
A	216	TaxonomyLevel	Field
A	216	TaxonomyValue	Aerospace Engineering
A	216	Year	2014
A	216	PercentFemale	10.620155038759691
A	217	TaxonomyLevel	Field
A	217	TaxonomyValue	Aerospace Engineering
A	217	Year	2013
A	217	PercentFemale	9.29133858267716
A	218	TaxonomyLevel	Field
A	218	TaxonomyValue	Aerospace Engineering
A	218	Year	2012
A	218	PercentFemale	9.29866036249014
A	219	TaxonomyLevel	Field
A	219	TaxonomyValue	Aerospace Engineering
A	219	Year	2011
A	219	PercentFemale	9.28917609046849
A	220	TaxonomyLevel	Field
A	220	TaxonomyValue	Industrial Engineering
A	220	Year	2020
A	220	PercentFemale	19.97828447339848
A	221	TaxonomyLevel	Field
A	221	TaxonomyValue	Industrial Engineering
A	221	Year	2019
A	221	PercentFemale	19.62922573609596
A	222	TaxonomyLevel	Field
A	222	TaxonomyValue	Industrial Engineering
A	222	Year	2018
A	222	PercentFemale	18.69565217391304
A	223	TaxonomyLevel	Field
A	223	TaxonomyValue	Industrial Engineering
A	223	Year	2017
A	223	PercentFemale	17.86108048511576
A	224	TaxonomyLevel	Field
A	224	TaxonomyValue	Industrial Engineering
A	224	Year	2016
A	224	PercentFemale	17.28395061728395
A	225	TaxonomyLevel	Field
A	225	TaxonomyValue	Industrial Engineering
A	225	Year	2015
A	225	PercentFemale	16.45274212368728
A	226	TaxonomyLevel	Field
A	226	TaxonomyValue	Industrial Engineering
A	226	Year	2014
A	226	PercentFemale	15.808383233532929
A	227	TaxonomyLevel	Field
A	227	TaxonomyValue	Industrial Engineering
A	227	Year	2013
A	227	PercentFemale	15.47029702970297
A	228	TaxonomyLevel	Field
A	228	TaxonomyValue	Industrial Engineering
A	228	Year	2012
A	228	PercentFemale	15.62099871959026
A	229	TaxonomyLevel	Field
A	229	TaxonomyValue	Industrial Engineering
A	229	Year	2011
A	229	PercentFemale	14.78149100257069
A	230	TaxonomyLevel	Field
A	230	TaxonomyValue	Systems Engineering
A	230	Year	2020
A	230	PercentFemale	19.05487804878048
A	231	TaxonomyLevel	Field
A	231	TaxonomyValue	Systems Engineering
A	231	Year	2019
A	231	PercentFemale	18.26625386996904
A	232	TaxonomyLevel	Field
A	232	TaxonomyValue	Systems Engineering
A	232	Year	2018
A	232	PercentFemale	17.30474732006125
A	233	TaxonomyLevel	Field
A	233	TaxonomyValue	Systems Engineering
A	233	Year	2017
A	233	PercentFemale	16.79389312977099
A	234	TaxonomyLevel	Field
A	234	TaxonomyValue	Systems Engineering
A	234	Year	2016
A	234	PercentFemale	16.76923076923077
A	235	TaxonomyLevel	Field
A	235	TaxonomyValue	Systems Engineering
A	235	Year	2015
A	235	PercentFemale	15.80594679186228
A	236	TaxonomyLevel	Field
A	236	TaxonomyValue	Systems Engineering
A	236	Year	2014
A	236	PercentFemale	15.42130365659777
A	237	TaxonomyLevel	Field
A	237	TaxonomyValue	Systems Engineering
A	237	Year	2013
A	237	PercentFemale	14.61038961038961
A	238	TaxonomyLevel	Field
A	238	TaxonomyValue	Systems Engineering
A	238	Year	2012
A	238	PercentFemale	14.42622950819672
A	239	TaxonomyLevel	Field
A	239	TaxonomyValue	Systems Engineering
A	239	Year	2011
A	239	PercentFemale	13.68948247078464
A	240	TaxonomyLevel	Field
A	240	TaxonomyValue	Mechanical Engineering
A	240	Year	2020
A	240	PercentFemale	13.38537149465163
A	241	TaxonomyLevel	Field
A	241	TaxonomyValue	Mechanical Engineering
A	241	Year	2019
A	241	PercentFemale	12.985507246376809
A	242	TaxonomyLevel	Field
A	242	TaxonomyValue	Mechanical Engineering
A	242	Year	2018
A	242	PercentFemale	12.57242178447277
A	243	TaxonomyLevel	Field
A	243	TaxonomyValue	Mechanical Engineering
A	243	Year	2016
A	243	PercentFemale	11.48126115407495
A	244	TaxonomyLevel	Field
A	244	TaxonomyValue	Mechanical Engineering
A	244	Year	2015
A	244	PercentFemale	11.0939907550077
A	245	TaxonomyLevel	Field
A	245	TaxonomyValue	Mechanical Engineering
A	245	Year	2014
A	245	PercentFemale	10.63218390804597
A	246	TaxonomyLevel	Field
A	246	TaxonomyValue	Mechanical Engineering
A	246	Year	2017
A	246	PercentFemale	11.780028943560051
A	247	TaxonomyLevel	Field
A	247	TaxonomyValue	Mechanical Engineering
A	247	Year	2012
A	247	PercentFemale	9.36454849498327
A	248	TaxonomyLevel	Field
A	248	TaxonomyValue	Mechanical Engineering
A	248	Year	2013
A	248	PercentFemale	9.94798439531859
A	249	TaxonomyLevel	Field
A	249	TaxonomyValue	Mechanical Engineering
A	249	Year	2011
A	249	PercentFemale	9.305508039685249
A	250	TaxonomyLevel	Field
A	250	TaxonomyValue	Operations Research
A	250	Year	2016
A	250	PercentFemale	18.1959564541213
A	251	TaxonomyLevel	Field
A	251	TaxonomyValue	Operations Research
A	251	Year	2015
A	251	PercentFemale	17.17990275526742
A	252	TaxonomyLevel	Field
A	252	TaxonomyValue	Operations Research
A	252	Year	2011
A	252	PercentFemale	16.3751987281399
A	253	TaxonomyLevel	Field
A	253	TaxonomyValue	Operations Research
A	253	Year	2020
A	253	PercentFemale	18.910741301059
A	254	TaxonomyLevel	Field
A	254	TaxonomyValue	Operations Research
A	254	Year	2019
A	254	PercentFemale	19.578313253012038
A	255	TaxonomyLevel	Field
A	255	TaxonomyValue	Operations Research
A	255	Year	2018
A	255	PercentFemale	19.04047976011994
A	256	TaxonomyLevel	Field
A	256	TaxonomyValue	Operations Research
A	256	Year	2017
A	256	PercentFemale	19.335347432024168
A	257	TaxonomyLevel	Field
A	257	TaxonomyValue	Operations Research
A	257	Year	2014
A	257	PercentFemale	16.396103896103888
A	258	TaxonomyLevel	Field
A	258	TaxonomyValue	Operations Research
A	258	Year	2013
A	258	PercentFemale	16.77631578947368
A	259	TaxonomyLevel	Field
A	259	TaxonomyValue	Operations Research
A	259	Year	2012
A	259	PercentFemale	16.528925619834713
A	260	TaxonomyLevel	Field
A	260	TaxonomyValue	Management
A	260	Year	2016
A	260	PercentFemale	26.35239567233385
A	261	TaxonomyLevel	Field
A	261	TaxonomyValue	Management
A	261	Year	2015
A	261	PercentFemale	26.236644242184408
A	262	TaxonomyLevel	Field
A	262	TaxonomyValue	Management
A	262	Year	2011
A	262	PercentFemale	24.7564935064935
A	263	TaxonomyLevel	Field
A	263	TaxonomyValue	Management
A	263	Year	2020
A	263	PercentFemale	27.73467804499612
A	264	TaxonomyLevel	Field
A	264	TaxonomyValue	Management
A	264	Year	2019
A	264	PercentFemale	27.50759878419453
A	265	TaxonomyLevel	Field
A	265	TaxonomyValue	Management
A	265	Year	2018
A	265	PercentFemale	27.4420372481946
A	266	TaxonomyLevel	Field
A	266	TaxonomyValue	Management
A	266	Year	2017
A	266	PercentFemale	27.159562429271972
A	267	TaxonomyLevel	Field
A	267	TaxonomyValue	Management
A	267	Year	2014
A	267	PercentFemale	26.151980598221503
A	268	TaxonomyLevel	Field
A	268	TaxonomyValue	Management
A	268	Year	2013
A	268	PercentFemale	25.937878176684148
A	269	TaxonomyLevel	Field
A	269	TaxonomyValue	Management
A	269	Year	2012
A	269	PercentFemale	25.260625501202888
A	270	TaxonomyLevel	Field
A	270	TaxonomyValue	Electrical Engineering
A	270	Year	2018
A	270	PercentFemale	12.834608030592731
A	271	TaxonomyLevel	Field
A	271	TaxonomyValue	Electrical Engineering
A	271	Year	2020
A	271	PercentFemale	13.65735115431348
A	272	TaxonomyLevel	Field
A	272	TaxonomyValue	Electrical Engineering
A	272	Year	2019
A	272	PercentFemale	13.43175217812197
A	273	TaxonomyLevel	Field
A	273	TaxonomyValue	Electrical Engineering
A	273	Year	2017
A	273	PercentFemale	12.47904191616766
A	274	TaxonomyLevel	Field
A	274	TaxonomyValue	Electrical Engineering
A	274	Year	2016
A	274	PercentFemale	11.9533527696793
A	275	TaxonomyLevel	Field
A	275	TaxonomyValue	Electrical Engineering
A	275	Year	2015
A	275	PercentFemale	11.5289460663038
A	276	TaxonomyLevel	Field
A	276	TaxonomyValue	Electrical Engineering
A	276	Year	2014
A	276	PercentFemale	11.198179979777551
A	277	TaxonomyLevel	Field
A	277	TaxonomyValue	Electrical Engineering
A	277	Year	2013
A	277	PercentFemale	10.68702290076335
A	278	TaxonomyLevel	Field
A	278	TaxonomyValue	Electrical Engineering
A	278	Year	2012
A	278	PercentFemale	11.02504518461141
A	279	TaxonomyLevel	Field
A	279	TaxonomyValue	Electrical Engineering
A	279	Year	2011
A	279	PercentFemale	10.735215769845489
A	280	TaxonomyLevel	Field
A	280	TaxonomyValue	Computer Engineering
A	280	Year	2018
A	280	PercentFemale	13.09062742060418
A	281	TaxonomyLevel	Field
A	281	TaxonomyValue	Computer Engineering
A	281	Year	2020
A	281	PercentFemale	13.942680092951202
A	282	TaxonomyLevel	Field
A	282	TaxonomyValue	Computer Engineering
A	282	Year	2019
A	282	PercentFemale	13.701113701113702
A	283	TaxonomyLevel	Field
A	283	TaxonomyValue	Computer Engineering
A	283	Year	2017
A	283	PercentFemale	12.88311688311688
A	284	TaxonomyLevel	Field
A	284	TaxonomyValue	Computer Engineering
A	284	Year	2016
A	284	PercentFemale	12.39293361884368
A	285	TaxonomyLevel	Field
A	285	TaxonomyValue	Computer Engineering
A	285	Year	2015
A	285	PercentFemale	11.86765108012031
A	286	TaxonomyLevel	Field
A	286	TaxonomyValue	Computer Engineering
A	286	Year	2014
A	286	PercentFemale	11.43016448285475
A	287	TaxonomyLevel	Field
A	287	TaxonomyValue	Computer Engineering
A	287	Year	2013
A	287	PercentFemale	10.8375778155065
A	288	TaxonomyLevel	Field
A	288	TaxonomyValue	Computer Engineering
A	288	Year	2012
A	288	PercentFemale	11.10149942329873
A	289	TaxonomyLevel	Field
A	289	TaxonomyValue	Computer Engineering
A	289	Year	2011
A	289	PercentFemale	10.76647778109156
A	290	TaxonomyLevel	Field
A	290	TaxonomyValue	Materials Engineering
A	290	Year	2016
A	290	PercentFemale	16.16011860637509
A	291	TaxonomyLevel	Field
A	291	TaxonomyValue	Materials Engineering
A	291	Year	2014
A	291	PercentFemale	15.022761760242789
A	292	TaxonomyLevel	Field
A	292	TaxonomyValue	Materials Engineering
A	292	Year	2015
A	292	PercentFemale	15.443425076452598
A	293	TaxonomyLevel	Field
A	293	TaxonomyValue	Materials Engineering
A	293	Year	2020
A	293	PercentFemale	18.52117731514716
A	294	TaxonomyLevel	Field
A	294	TaxonomyValue	Materials Engineering
A	294	Year	2019
A	294	PercentFemale	18.040873854827343
A	295	TaxonomyLevel	Field
A	295	TaxonomyValue	Materials Engineering
A	295	Year	2018
A	295	PercentFemale	17.65134938001459
A	296	TaxonomyLevel	Field
A	296	TaxonomyValue	Materials Engineering
A	296	Year	2017
A	296	PercentFemale	16.8244719592134
A	297	TaxonomyLevel	Field
A	297	TaxonomyValue	Materials Engineering
A	297	Year	2013
A	297	PercentFemale	14.896867838044308
A	298	TaxonomyLevel	Field
A	298	TaxonomyValue	Materials Engineering
A	298	Year	2012
A	298	PercentFemale	13.76075058639562
A	299	TaxonomyLevel	Field
A	299	TaxonomyValue	Materials Engineering
A	299	Year	2011
A	299	PercentFemale	13.10008136696501
A	300	TaxonomyLevel	Field
A	300	TaxonomyValue	Biomedical Engineering
A	300	Year	2015
A	300	PercentFemale	18.84816753926701
A	301	TaxonomyLevel	Field
A	301	TaxonomyValue	Biomedical Engineering
A	301	Year	2014
A	301	PercentFemale	17.44604316546762
A	302	TaxonomyLevel	Field
A	302	TaxonomyValue	Biomedical Engineering
A	302	Year	2020
A	302	PercentFemale	22.81988590057049
A	303	TaxonomyLevel	Field
A	303	TaxonomyValue	Biomedical Engineering
A	303	Year	2019
A	303	PercentFemale	22.31139646869984
A	304	TaxonomyLevel	Field
A	304	TaxonomyValue	Biomedical Engineering
A	304	Year	2018
A	304	PercentFemale	21.26436781609195
A	305	TaxonomyLevel	Field
A	305	TaxonomyValue	Biomedical Engineering
A	305	Year	2017
A	305	PercentFemale	19.53376205787781
A	306	TaxonomyLevel	Field
A	306	TaxonomyValue	Biomedical Engineering
A	306	Year	2016
A	306	PercentFemale	19.51013513513513
A	307	TaxonomyLevel	Field
A	307	TaxonomyValue	Biomedical Engineering
A	307	Year	2013
A	307	PercentFemale	17.19500480307396
A	308	TaxonomyLevel	Field
A	308	TaxonomyValue	Biomedical Engineering
A	308	Year	2012
A	308	PercentFemale	15.828092243186582
A	309	TaxonomyLevel	Field
A	309	TaxonomyValue	Biomedical Engineering
A	309	Year	2011
A	309	PercentFemale	15.72052401746725
A	310	TaxonomyLevel	Field
A	310	TaxonomyValue	Architecture
A	310	Year	2020
A	310	PercentFemale	32.49678249678249
A	311	TaxonomyLevel	Field
A	311	TaxonomyValue	Architecture
A	311	Year	2019
A	311	PercentFemale	31.85560481317289
A	312	TaxonomyLevel	Field
A	312	TaxonomyValue	Architecture
A	312	Year	2018
A	312	PercentFemale	30.63402385436283
A	313	TaxonomyLevel	Field
A	313	TaxonomyValue	Architecture
A	313	Year	2016
A	313	PercentFemale	29.58280657395701
A	314	TaxonomyLevel	Field
A	314	TaxonomyValue	Architecture
A	314	Year	2015
A	314	PercentFemale	28.986442866365397
A	315	TaxonomyLevel	Field
A	315	TaxonomyValue	Architecture
A	315	Year	2014
A	315	PercentFemale	28.74598070739549
A	316	TaxonomyLevel	Field
A	316	TaxonomyValue	Architecture
A	316	Year	2017
A	316	PercentFemale	30.350438047559443
A	317	TaxonomyLevel	Field
A	317	TaxonomyValue	Architecture
A	317	Year	2013
A	317	PercentFemale	27.89948453608247
A	318	TaxonomyLevel	Field
A	318	TaxonomyValue	Architecture
A	318	Year	2012
A	318	PercentFemale	27.01111837802485
A	319	TaxonomyLevel	Field
A	319	TaxonomyValue	Architecture
A	319	Year	2011
A	319	PercentFemale	26.05156037991858
A	320	TaxonomyLevel	Field
A	320	TaxonomyValue	Computer Science
A	320	Year	2020
A	320	PercentFemale	17.21074838996224
A	321	TaxonomyLevel	Field
A	321	TaxonomyValue	Computer Science
A	321	Year	2019
A	321	PercentFemale	16.62906137184115
A	322	TaxonomyLevel	Field
A	322	TaxonomyValue	Computer Science
A	322	Year	2016
A	322	PercentFemale	15.337870685464269
A	323	TaxonomyLevel	Field
A	323	TaxonomyValue	Computer Science
A	323	Year	2015
A	323	PercentFemale	15.44593921275535
A	324	TaxonomyLevel	Field
A	324	TaxonomyValue	Computer Science
A	324	Year	2014
A	324	PercentFemale	14.94252873563218
A	325	TaxonomyLevel	Field
A	325	TaxonomyValue	Computer Science
A	325	Year	2018
A	325	PercentFemale	16.1022805805114
A	326	TaxonomyLevel	Field
A	326	TaxonomyValue	Computer Science
A	326	Year	2017
A	326	PercentFemale	15.84531950011789
A	327	TaxonomyLevel	Field
A	327	TaxonomyValue	Computer Science
A	327	Year	2013
A	327	PercentFemale	14.56764476759283
A	328	TaxonomyLevel	Field
A	328	TaxonomyValue	Computer Science
A	328	Year	2012
A	328	PercentFemale	14.72602739726027
A	329	TaxonomyLevel	Field
A	329	TaxonomyValue	Computer Science
A	329	Year	2011
A	329	PercentFemale	14.549344744584111
A	330	TaxonomyLevel	Field
A	330	TaxonomyValue	Information Technology
A	330	Year	2016
A	330	PercentFemale	22.13740458015267
A	331	TaxonomyLevel	Field
A	331	TaxonomyValue	Information Technology
A	331	Year	2015
A	331	PercentFemale	22.65023112480739
A	332	TaxonomyLevel	Field
A	332	TaxonomyValue	Information Technology
A	332	Year	2014
A	332	PercentFemale	22.56493506493506
A	333	TaxonomyLevel	Field
A	333	TaxonomyValue	Information Technology
A	333	Year	2020
A	333	PercentFemale	23.378582202111613
A	334	TaxonomyLevel	Field
A	334	TaxonomyValue	Information Technology
A	334	Year	2019
A	334	PercentFemale	23.416789396170838
A	335	TaxonomyLevel	Field
A	335	TaxonomyValue	Information Technology
A	335	Year	2018
A	335	PercentFemale	21.7391304347826
A	336	TaxonomyLevel	Field
A	336	TaxonomyValue	Information Technology
A	336	Year	2017
A	336	PercentFemale	20.87745839636914
A	337	TaxonomyLevel	Field
A	337	TaxonomyValue	Information Technology
A	337	Year	2013
A	337	PercentFemale	22.32704402515723
A	338	TaxonomyLevel	Field
A	338	TaxonomyValue	Information Technology
A	338	Year	2012
A	338	PercentFemale	21.85970636215334
A	339	TaxonomyLevel	Field
A	339	TaxonomyValue	Information Technology
A	339	Year	2011
A	339	PercentFemale	21.6260162601626
A	340	TaxonomyLevel	Field
A	340	TaxonomyValue	Management Information Systems
A	340	Year	2020
A	340	PercentFemale	21.35355892648774
A	341	TaxonomyLevel	Field
A	341	TaxonomyValue	Management Information Systems
A	341	Year	2019
A	341	PercentFemale	22.28506787330317
A	342	TaxonomyLevel	Field
A	342	TaxonomyValue	Management Information Systems
A	342	Year	2018
A	342	PercentFemale	21.24105011933174
A	343	TaxonomyLevel	Field
A	343	TaxonomyValue	Management Information Systems
A	343	Year	2017
A	343	PercentFemale	21.50537634408602
A	344	TaxonomyLevel	Field
A	344	TaxonomyValue	Management Information Systems
A	344	Year	2016
A	344	PercentFemale	21.40221402214022
A	345	TaxonomyLevel	Field
A	345	TaxonomyValue	Management Information Systems
A	345	Year	2015
A	345	PercentFemale	19.92433795712484
A	346	TaxonomyLevel	Field
A	346	TaxonomyValue	Management Information Systems
A	346	Year	2014
A	346	PercentFemale	19.35064935064935
A	347	TaxonomyLevel	Field
A	347	TaxonomyValue	Management Information Systems
A	347	Year	2013
A	347	PercentFemale	18.84057971014492
A	348	TaxonomyLevel	Field
A	348	TaxonomyValue	Management Information Systems
A	348	Year	2012
A	348	PercentFemale	18.410596026490058
A	349	TaxonomyLevel	Field
A	349	TaxonomyValue	Management Information Systems
A	349	Year	2011
A	349	PercentFemale	18.27814569536424
A	350	TaxonomyLevel	Field
A	350	TaxonomyValue	Finance
A	350	Year	2020
A	350	PercentFemale	19.30527722110888
A	351	TaxonomyLevel	Field
A	351	TaxonomyValue	Finance
A	351	Year	2019
A	351	PercentFemale	18.881578947368418
A	352	TaxonomyLevel	Field
A	352	TaxonomyValue	Finance
A	352	Year	2018
A	352	PercentFemale	18.304172274562582
A	353	TaxonomyLevel	Field
A	353	TaxonomyValue	Finance
A	353	Year	2013
A	353	PercentFemale	16.81850035038542
A	354	TaxonomyLevel	Field
A	354	TaxonomyValue	Finance
A	354	Year	2012
A	354	PercentFemale	16.01941747572815
A	355	TaxonomyLevel	Field
A	355	TaxonomyValue	Finance
A	355	Year	2017
A	355	PercentFemale	18.35486063902107
A	356	TaxonomyLevel	Field
A	356	TaxonomyValue	Finance
A	356	Year	2016
A	356	PercentFemale	17.63085399449036
A	357	TaxonomyLevel	Field
A	357	TaxonomyValue	Finance
A	357	Year	2015
A	357	PercentFemale	17.37024221453287
A	358	TaxonomyLevel	Field
A	358	TaxonomyValue	Finance
A	358	Year	2014
A	358	PercentFemale	16.86661961891319
A	359	TaxonomyLevel	Field
A	359	TaxonomyValue	Finance
A	359	Year	2011
A	359	PercentFemale	15.97757533286615
A	360	TaxonomyLevel	Field
A	360	TaxonomyValue	Economics
A	360	Year	2012
A	360	PercentFemale	17.0
A	361	TaxonomyLevel	Field
A	361	TaxonomyValue	Economics
A	361	Year	2011
A	361	PercentFemale	16.36125654450261
A	362	TaxonomyLevel	Field
A	362	TaxonomyValue	Economics
A	362	Year	2013
A	362	PercentFemale	17.14655451310255
A	363	TaxonomyLevel	Field
A	363	TaxonomyValue	Economics
A	363	Year	2020
A	363	PercentFemale	20.3244837758112
A	364	TaxonomyLevel	Field
A	364	TaxonomyValue	Economics
A	364	Year	2019
A	364	PercentFemale	19.81796829125073
A	365	TaxonomyLevel	Field
A	365	TaxonomyValue	Economics
A	365	Year	2018
A	365	PercentFemale	19.49202598936798
A	366	TaxonomyLevel	Field
A	366	TaxonomyValue	Economics
A	366	Year	2017
A	366	PercentFemale	18.77781073865322
A	367	TaxonomyLevel	Field
A	367	TaxonomyValue	Economics
A	367	Year	2016
A	367	PercentFemale	18.20121951219512
A	368	TaxonomyLevel	Field
A	368	TaxonomyValue	Economics
A	368	Year	2015
A	368	PercentFemale	17.998134908299658
A	369	TaxonomyLevel	Field
A	369	TaxonomyValue	Economics
A	369	Year	2014
A	369	PercentFemale	17.6489226869455
A	370	TaxonomyLevel	Field
A	370	TaxonomyValue	Accounting
A	370	Year	2020
A	370	PercentFemale	30.34825870646766
A	371	TaxonomyLevel	Field
A	371	TaxonomyValue	Accounting
A	371	Year	2019
A	371	PercentFemale	29.75265017667844
A	372	TaxonomyLevel	Field
A	372	TaxonomyValue	Accounting
A	372	Year	2018
A	372	PercentFemale	30.47550432276657
A	373	TaxonomyLevel	Field
A	373	TaxonomyValue	Accounting
A	373	Year	2017
A	373	PercentFemale	30.168005843681513
A	374	TaxonomyLevel	Field
A	374	TaxonomyValue	Accounting
A	374	Year	2016
A	374	PercentFemale	30.239520958083833
A	375	TaxonomyLevel	Field
A	375	TaxonomyValue	Accounting
A	375	Year	2015
A	375	PercentFemale	30.00767459708365
A	376	TaxonomyLevel	Field
A	376	TaxonomyValue	Accounting
A	376	Year	2014
A	376	PercentFemale	29.54186413902053
A	377	TaxonomyLevel	Field
A	377	TaxonomyValue	Accounting
A	377	Year	2013
A	377	PercentFemale	28.67469879518072
A	378	TaxonomyLevel	Field
A	378	TaxonomyValue	Accounting
A	378	Year	2012
A	378	PercentFemale	27.12418300653594
A	379	TaxonomyLevel	Field
A	379	TaxonomyValue	Accounting
A	379	Year	2011
A	379	PercentFemale	26.21848739495798
A	380	TaxonomyLevel	Field
A	380	TaxonomyValue	Physiology
A	380	Year	2017
A	380	PercentFemale	26.454445664105382
A	381	TaxonomyLevel	Field
A	381	TaxonomyValue	Physiology
A	381	Year	2020
A	381	PercentFemale	29.336307863915227
A	382	TaxonomyLevel	Field
A	382	TaxonomyValue	Physiology
A	382	Year	2019
A	382	PercentFemale	28.442945474985947
A	383	TaxonomyLevel	Field
A	383	TaxonomyValue	Physiology
A	383	Year	2018
A	383	PercentFemale	27.64182424916574
A	384	TaxonomyLevel	Field
A	384	TaxonomyValue	Physiology
A	384	Year	2016
A	384	PercentFemale	26.18121178432462
A	385	TaxonomyLevel	Field
A	385	TaxonomyValue	Physiology
A	385	Year	2015
A	385	PercentFemale	25.68245125348189
A	386	TaxonomyLevel	Field
A	386	TaxonomyValue	Physiology
A	386	Year	2014
A	386	PercentFemale	24.91803278688524
A	387	TaxonomyLevel	Field
A	387	TaxonomyValue	Physiology
A	387	Year	2013
A	387	PercentFemale	24.94541484716157
A	388	TaxonomyLevel	Field
A	388	TaxonomyValue	Physiology
A	388	Year	2012
A	388	PercentFemale	24.27556041552761
A	389	TaxonomyLevel	Field
A	389	TaxonomyValue	Physiology
A	389	Year	2011
A	389	PercentFemale	24.227093872962328
A	390	TaxonomyLevel	Field
A	390	TaxonomyValue	Information Science
A	390	Year	2020
A	390	PercentFemale	37.93103448275862
A	391	TaxonomyLevel	Field
A	391	TaxonomyValue	Information Science
A	391	Year	2019
A	391	PercentFemale	38.021454112038136
A	392	TaxonomyLevel	Field
A	392	TaxonomyValue	Information Science
A	392	Year	2018
A	392	PercentFemale	36.79012345679012
A	393	TaxonomyLevel	Field
A	393	TaxonomyValue	Information Science
A	393	Year	2017
A	393	PercentFemale	36.68280871670702
A	394	TaxonomyLevel	Field
A	394	TaxonomyValue	Information Science
A	394	Year	2016
A	394	PercentFemale	36.57635467980296
A	395	TaxonomyLevel	Field
A	395	TaxonomyValue	Information Science
A	395	Year	2015
A	395	PercentFemale	37.17948717948718
A	396	TaxonomyLevel	Field
A	396	TaxonomyValue	Information Science
A	396	Year	2014
A	396	PercentFemale	37.51617076326002
A	397	TaxonomyLevel	Field
A	397	TaxonomyValue	Information Science
A	397	Year	2013
A	397	PercentFemale	37.25743855109961
A	398	TaxonomyLevel	Field
A	398	TaxonomyValue	Information Science
A	398	Year	2012
A	398	PercentFemale	37.150466045272964
A	399	TaxonomyLevel	Field
A	399	TaxonomyValue	Information Science
A	399	Year	2011
A	399	PercentFemale	37.58212877792378
A	400	TaxonomyLevel	Field
A	400	TaxonomyValue	Atmospheric Sciences and Meteorology
A	400	Year	2020
A	400	PercentFemale	26.272189349112416
A	401	TaxonomyLevel	Field
A	401	TaxonomyValue	Atmospheric Sciences and Meteorology
A	401	Year	2019
A	401	PercentFemale	25.504151838671408
A	402	TaxonomyLevel	Field
A	402	TaxonomyValue	Atmospheric Sciences and Meteorology
A	402	Year	2016
A	402	PercentFemale	21.84971098265896
A	403	TaxonomyLevel	Field
A	403	TaxonomyValue	Atmospheric Sciences and Meteorology
A	403	Year	2015
A	403	PercentFemale	21.40391254315305
A	404	TaxonomyLevel	Field
A	404	TaxonomyValue	Atmospheric Sciences and Meteorology
A	404	Year	2014
A	404	PercentFemale	20.77185017026106
A	405	TaxonomyLevel	Field
A	405	TaxonomyValue	Atmospheric Sciences and Meteorology
A	405	Year	2013
A	405	PercentFemale	19.71830985915492
A	406	TaxonomyLevel	Field
A	406	TaxonomyValue	Atmospheric Sciences and Meteorology
A	406	Year	2012
A	406	PercentFemale	18.985849056603772
A	407	TaxonomyLevel	Field
A	407	TaxonomyValue	Atmospheric Sciences and Meteorology
A	407	Year	2011
A	407	PercentFemale	17.96116504854369
A	408	TaxonomyLevel	Field
A	408	TaxonomyValue	Atmospheric Sciences and Meteorology
A	408	Year	2018
A	408	PercentFemale	23.95348837209302
A	409	TaxonomyLevel	Field
A	409	TaxonomyValue	Atmospheric Sciences and Meteorology
A	409	Year	2017
A	409	PercentFemale	22.32451093210586
A	410	TaxonomyLevel	Field
A	410	TaxonomyValue	Geology
A	410	Year	2020
A	410	PercentFemale	26.85113016367887
A	411	TaxonomyLevel	Field
A	411	TaxonomyValue	Geology
A	411	Year	2019
A	411	PercentFemale	26.176808266360506
A	412	TaxonomyLevel	Field
A	412	TaxonomyValue	Geology
A	412	Year	2016
A	412	PercentFemale	22.82442748091603
A	413	TaxonomyLevel	Field
A	413	TaxonomyValue	Geology
A	413	Year	2015
A	413	PercentFemale	22.43316543975203
A	414	TaxonomyLevel	Field
A	414	TaxonomyValue	Geology
A	414	Year	2014
A	414	PercentFemale	21.22752150117279
A	415	TaxonomyLevel	Field
A	415	TaxonomyValue	Geology
A	415	Year	2013
A	415	PercentFemale	20.056497175141242
A	416	TaxonomyLevel	Field
A	416	TaxonomyValue	Geology
A	416	Year	2012
A	416	PercentFemale	19.5193929173693
A	417	TaxonomyLevel	Field
A	417	TaxonomyValue	Geology
A	417	Year	2011
A	417	PercentFemale	18.81950384944397
A	418	TaxonomyLevel	Field
A	418	TaxonomyValue	Geology
A	418	Year	2018
A	418	PercentFemale	25.16178149980967
A	419	TaxonomyLevel	Field
A	419	TaxonomyValue	Geology
A	419	Year	2017
A	419	PercentFemale	23.78419452887538
A	420	TaxonomyLevel	Field
A	420	TaxonomyValue	Microbiology
A	420	Year	2020
A	420	PercentFemale	33.061749571183526
A	421	TaxonomyLevel	Field
A	421	TaxonomyValue	Microbiology
A	421	Year	2019
A	421	PercentFemale	32.35039028620988
A	422	TaxonomyLevel	Field
A	422	TaxonomyValue	Microbiology
A	422	Year	2018
A	422	PercentFemale	31.814345991561183
A	423	TaxonomyLevel	Field
A	423	TaxonomyValue	Microbiology
A	423	Year	2017
A	423	PercentFemale	30.836454431960046
A	424	TaxonomyLevel	Field
A	424	TaxonomyValue	Microbiology
A	424	Year	2016
A	424	PercentFemale	30.499153976311337
A	425	TaxonomyLevel	Field
A	425	TaxonomyValue	Microbiology
A	425	Year	2015
A	425	PercentFemale	29.95126273814798
A	426	TaxonomyLevel	Field
A	426	TaxonomyValue	Microbiology
A	426	Year	2014
A	426	PercentFemale	29.19254658385093
A	427	TaxonomyLevel	Field
A	427	TaxonomyValue	Microbiology
A	427	Year	2013
A	427	PercentFemale	28.63514719000892
A	428	TaxonomyLevel	Field
A	428	TaxonomyValue	Microbiology
A	428	Year	2012
A	428	PercentFemale	27.17099373321396
A	429	TaxonomyLevel	Field
A	429	TaxonomyValue	Microbiology
A	429	Year	2011
A	429	PercentFemale	27.15654952076677
A	430	TaxonomyLevel	Field
A	430	TaxonomyValue	English Language and Literature
A	430	Year	2017
A	430	PercentFemale	48.97391304347826
A	431	TaxonomyLevel	Field
A	431	TaxonomyValue	English Language and Literature
A	431	Year	2020
A	431	PercentFemale	50.28687766055895
A	432	TaxonomyLevel	Field
A	432	TaxonomyValue	English Language and Literature
A	432	Year	2019
A	432	PercentFemale	49.97255260750228
A	433	TaxonomyLevel	Field
A	433	TaxonomyValue	English Language and Literature
A	433	Year	2018
A	433	PercentFemale	49.31924041562164
A	434	TaxonomyLevel	Field
A	434	TaxonomyValue	English Language and Literature
A	434	Year	2016
A	434	PercentFemale	48.07659134034845
A	435	TaxonomyLevel	Field
A	435	TaxonomyValue	English Language and Literature
A	435	Year	2015
A	435	PercentFemale	47.74204584331166
A	436	TaxonomyLevel	Field
A	436	TaxonomyValue	English Language and Literature
A	436	Year	2014
A	436	PercentFemale	47.54069968825771
A	437	TaxonomyLevel	Field
A	437	TaxonomyValue	English Language and Literature
A	437	Year	2013
A	437	PercentFemale	47.33275412684622
A	438	TaxonomyLevel	Field
A	438	TaxonomyValue	English Language and Literature
A	438	Year	2012
A	438	PercentFemale	47.00688680911178
A	439	TaxonomyLevel	Field
A	439	TaxonomyValue	English Language and Literature
A	439	Year	2011
A	439	PercentFemale	47.01386420191966
A	440	TaxonomyLevel	Field
A	440	TaxonomyValue	Music
A	440	Year	2020
A	440	PercentFemale	30.710382513661198
A	441	TaxonomyLevel	Field
A	441	TaxonomyValue	Music
A	441	Year	2019
A	441	PercentFemale	30.43828986286636
A	442	TaxonomyLevel	Field
A	442	TaxonomyValue	Music
A	442	Year	2018
A	442	PercentFemale	29.99191592562651
A	443	TaxonomyLevel	Field
A	443	TaxonomyValue	Music
A	443	Year	2017
A	443	PercentFemale	29.50079660116835
A	444	TaxonomyLevel	Field
A	444	TaxonomyValue	Music
A	444	Year	2016
A	444	PercentFemale	28.99376186601573
A	445	TaxonomyLevel	Field
A	445	TaxonomyValue	Music
A	445	Year	2015
A	445	PercentFemale	28.4896401308615
A	446	TaxonomyLevel	Field
A	446	TaxonomyValue	Music
A	446	Year	2014
A	446	PercentFemale	28.1790716836034
A	447	TaxonomyLevel	Field
A	447	TaxonomyValue	Music
A	447	Year	2013
A	447	PercentFemale	28.083916083916076
A	448	TaxonomyLevel	Field
A	448	TaxonomyValue	Music
A	448	Year	2012
A	448	PercentFemale	28.37910608508346
A	449	TaxonomyLevel	Field
A	449	TaxonomyValue	Music
A	449	Year	2011
A	449	PercentFemale	27.424284523478743
A	450	TaxonomyLevel	Field
A	450	TaxonomyValue	Veterinary Medical Sciences
A	450	Year	2020
A	450	PercentFemale	41.37931034482758
A	451	TaxonomyLevel	Field
A	451	TaxonomyValue	Veterinary Medical Sciences
A	451	Year	2019
A	451	PercentFemale	40.07056451612903
A	452	TaxonomyLevel	Field
A	452	TaxonomyValue	Veterinary Medical Sciences
A	452	Year	2018
A	452	PercentFemale	39.29471032745592
A	453	TaxonomyLevel	Field
A	453	TaxonomyValue	Veterinary Medical Sciences
A	453	Year	2017
A	453	PercentFemale	38.1592039800995
A	454	TaxonomyLevel	Field
A	454	TaxonomyValue	Veterinary Medical Sciences
A	454	Year	2016
A	454	PercentFemale	36.9401107196779
A	455	TaxonomyLevel	Field
A	455	TaxonomyValue	Veterinary Medical Sciences
A	455	Year	2015
A	455	PercentFemale	35.68464730290456
A	456	TaxonomyLevel	Field
A	456	TaxonomyValue	Veterinary Medical Sciences
A	456	Year	2014
A	456	PercentFemale	33.78088077336197
A	457	TaxonomyLevel	Field
A	457	TaxonomyValue	Veterinary Medical Sciences
A	457	Year	2013
A	457	PercentFemale	33.40494092373791
A	458	TaxonomyLevel	Field
A	458	TaxonomyValue	Veterinary Medical Sciences
A	458	Year	2012
A	458	PercentFemale	31.521739130434778
A	459	TaxonomyLevel	Field
A	459	TaxonomyValue	Veterinary Medical Sciences
A	459	Year	2011
A	459	PercentFemale	31.68261114237479
A	460	TaxonomyLevel	Field
A	460	TaxonomyValue	Immunology
A	460	Year	2020
A	460	PercentFemale	34.25076452599388
A	461	TaxonomyLevel	Field
A	461	TaxonomyValue	Immunology
A	461	Year	2019
A	461	PercentFemale	33.41599504029758
A	462	TaxonomyLevel	Field
A	462	TaxonomyValue	Immunology
A	462	Year	2018
A	462	PercentFemale	32.695756126718464
A	463	TaxonomyLevel	Field
A	463	TaxonomyValue	Immunology
A	463	Year	2017
A	463	PercentFemale	31.88319427890345
A	464	TaxonomyLevel	Field
A	464	TaxonomyValue	Immunology
A	464	Year	2016
A	464	PercentFemale	31.66047087980173
A	465	TaxonomyLevel	Field
A	465	TaxonomyValue	Immunology
A	465	Year	2015
A	465	PercentFemale	30.950819672131143
A	466	TaxonomyLevel	Field
A	466	TaxonomyValue	Immunology
A	466	Year	2014
A	466	PercentFemale	30.35019455252918
A	467	TaxonomyLevel	Field
A	467	TaxonomyValue	Immunology
A	467	Year	2013
A	467	PercentFemale	30.13972055888224
A	468	TaxonomyLevel	Field
A	468	TaxonomyValue	Immunology
A	468	Year	2012
A	468	PercentFemale	28.83064516129032
A	469	TaxonomyLevel	Field
A	469	TaxonomyValue	Immunology
A	469	Year	2011
A	469	PercentFemale	28.63913337846987
A	470	TaxonomyLevel	Field
A	470	TaxonomyValue	Cell Biology
A	470	Year	2020
A	470	PercentFemale	33.685661764705884
A	471	TaxonomyLevel	Field
A	471	TaxonomyValue	Cell Biology
A	471	Year	2019
A	471	PercentFemale	33.04387568555759
A	472	TaxonomyLevel	Field
A	472	TaxonomyValue	Cell Biology
A	472	Year	2018
A	472	PercentFemale	31.73249551166966
A	473	TaxonomyLevel	Field
A	473	TaxonomyValue	Cell Biology
A	473	Year	2017
A	473	PercentFemale	31.1219946571683
A	474	TaxonomyLevel	Field
A	474	TaxonomyValue	Cell Biology
A	474	Year	2016
A	474	PercentFemale	30.96309630963096
A	475	TaxonomyLevel	Field
A	475	TaxonomyValue	Cell Biology
A	475	Year	2015
A	475	PercentFemale	30.25949953660797
A	476	TaxonomyLevel	Field
A	476	TaxonomyValue	Cell Biology
A	476	Year	2014
A	476	PercentFemale	28.93636785880167
A	477	TaxonomyLevel	Field
A	477	TaxonomyValue	Cell Biology
A	477	Year	2013
A	477	PercentFemale	28.41015992474129
A	478	TaxonomyLevel	Field
A	478	TaxonomyValue	Cell Biology
A	478	Year	2012
A	478	PercentFemale	28.10679611650485
A	479	TaxonomyLevel	Field
A	479	TaxonomyValue	Cell Biology
A	479	Year	2011
A	479	PercentFemale	27.78874629812438
A	480	TaxonomyLevel	Field
A	480	TaxonomyValue	Neuroscience
A	480	Year	2018
A	480	PercentFemale	31.55015197568389
A	481	TaxonomyLevel	Field
A	481	TaxonomyValue	Neuroscience
A	481	Year	2017
A	481	PercentFemale	30.61728395061728
A	482	TaxonomyLevel	Field
A	482	TaxonomyValue	Neuroscience
A	482	Year	2016
A	482	PercentFemale	30.778443113772454
A	483	TaxonomyLevel	Field
A	483	TaxonomyValue	Neuroscience
A	483	Year	2015
A	483	PercentFemale	30.37323037323037
A	484	TaxonomyLevel	Field
A	484	TaxonomyValue	Neuroscience
A	484	Year	2014
A	484	PercentFemale	30.28938906752411
A	485	TaxonomyLevel	Field
A	485	TaxonomyValue	Neuroscience
A	485	Year	2013
A	485	PercentFemale	29.724535554131958
A	486	TaxonomyLevel	Field
A	486	TaxonomyValue	Neuroscience
A	486	Year	2012
A	486	PercentFemale	28.552887735236858
A	487	TaxonomyLevel	Field
A	487	TaxonomyValue	Neuroscience
A	487	Year	2011
A	487	PercentFemale	28.05369127516778
A	488	TaxonomyLevel	Field
A	488	TaxonomyValue	Neuroscience
A	488	Year	2020
A	488	PercentFemale	32.98969072164948
A	489	TaxonomyLevel	Field
A	489	TaxonomyValue	Neuroscience
A	489	Year	2019
A	489	PercentFemale	32.23192019950124
A	490	TaxonomyLevel	Field
A	490	TaxonomyValue	Ecology
A	490	Year	2020
A	490	PercentFemale	36.27797408716137
A	491	TaxonomyLevel	Field
A	491	TaxonomyValue	Ecology
A	491	Year	2019
A	491	PercentFemale	35.18957345971564
A	492	TaxonomyLevel	Field
A	492	TaxonomyValue	Ecology
A	492	Year	2018
A	492	PercentFemale	33.37278106508876
A	493	TaxonomyLevel	Field
A	493	TaxonomyValue	Ecology
A	493	Year	2017
A	493	PercentFemale	32.54994124559342
A	494	TaxonomyLevel	Field
A	494	TaxonomyValue	Ecology
A	494	Year	2016
A	494	PercentFemale	31.966224366706868
A	495	TaxonomyLevel	Field
A	495	TaxonomyValue	Ecology
A	495	Year	2015
A	495	PercentFemale	30.5352798053528
A	496	TaxonomyLevel	Field
A	496	TaxonomyValue	Ecology
A	496	Year	2014
A	496	PercentFemale	30.14705882352941
A	497	TaxonomyLevel	Field
A	497	TaxonomyValue	Ecology
A	497	Year	2013
A	497	PercentFemale	28.10126582278481
A	498	TaxonomyLevel	Field
A	498	TaxonomyValue	Ecology
A	498	Year	2012
A	498	PercentFemale	27.69028871391076
A	499	TaxonomyLevel	Field
A	499	TaxonomyValue	Ecology
A	499	Year	2011
[truncated: 8,865 more rows]
