# Supplementary material for: Quantifying hierarchy and dynamics in US faculty hiring and retention
Source: Nature. 2022 Sep 21;610(7930):120–7. doi: 10.1038/s41586-022-05222-x (PMC9534765; doi:10.1038/s41586-022-05222-x)
Supplement: Supplementary file 7 — Source Data Fig. 5. [file 41586_2022_5222_MOESM7_ESM.csv]

Element	Attribute	Value	Subfigure
0	TaxonomyLevel	Umbrella	A
0	TaxonomyValue	Mathematics and Computing	A
0	SelfHireRate	0.0697962798937112	A
0	Gender	Male	A
0	ExpectedSelfHireRate	0.6397591535040067	A
1	TaxonomyLevel	Umbrella	A
1	TaxonomyValue	Mathematics and Computing	A
1	SelfHireRate	0.081852450188476	A
1	Gender	Female	A
1	ExpectedSelfHireRate	0.6397591535040067	A
2	TaxonomyLevel	Umbrella	A
2	TaxonomyValue	Mathematics and Computing	A
2	SelfHireRate	0.0443609022556391	A
2	Gender	Unknown	A
2	ExpectedSelfHireRate	0.6397591535040067	A
3	TaxonomyLevel	Umbrella	A
3	TaxonomyValue	Mathematics and Computing	A
3	SelfHireRate	0.0719647440554022	A
3	Gender	Known	A
3	ExpectedSelfHireRate	0.6397591535040067	A
4	TaxonomyLevel	Umbrella	A
4	TaxonomyValue	Mathematics and Computing	A
4	SelfHireRate	0.0663098309522892	A
4	Gender	All	A
4	ExpectedSelfHireRate	0.6397591535040067	A
5	TaxonomyLevel	Academia	A
5	TaxonomyValue	Academia	A
5	SelfHireRate	0.0824651495000246	A
5	Gender	Male	A
5	ExpectedSelfHireRate	0.6049652657381995	A
6	TaxonomyLevel	Academia	A
6	TaxonomyValue	Academia	A
6	SelfHireRate	0.1120441914815104	A
6	Gender	Female	A
6	ExpectedSelfHireRate	0.6049652657381995	A
7	TaxonomyLevel	Academia	A
7	TaxonomyValue	Academia	A
7	SelfHireRate	0.0764588920743549	A
7	Gender	Unknown	A
7	ExpectedSelfHireRate	0.6049652657381995	A
8	TaxonomyLevel	Academia	A
8	TaxonomyValue	Academia	A
8	SelfHireRate	0.0929688647815849	A
8	Gender	Known	A
8	ExpectedSelfHireRate	0.6049652657381995	A
9	TaxonomyLevel	Academia	A
9	TaxonomyValue	Academia	A
9	SelfHireRate	0.0905489530277306	A
9	Gender	All	A
9	ExpectedSelfHireRate	0.6049652657381995	A
10	TaxonomyLevel	Umbrella	A
10	TaxonomyValue	Natural Sciences	A
10	SelfHireRate	0.0843319116286417	A
10	Gender	Male	A
10	ExpectedSelfHireRate	0.5344187426082885	A
11	TaxonomyLevel	Umbrella	A
11	TaxonomyValue	Natural Sciences	A
11	SelfHireRate	0.0743012951601908	A
11	Gender	Unknown	A
11	ExpectedSelfHireRate	0.5344187426082885	A
12	TaxonomyLevel	Umbrella	A
12	TaxonomyValue	Natural Sciences	A
12	SelfHireRate	0.0971682398667407	A
12	Gender	Female	A
12	ExpectedSelfHireRate	0.5344187426082885	A
13	TaxonomyLevel	Umbrella	A
13	TaxonomyValue	Natural Sciences	A
13	SelfHireRate	0.0877697366246984	A
13	Gender	Known	A
13	ExpectedSelfHireRate	0.5344187426082885	A
14	TaxonomyLevel	Umbrella	A
14	TaxonomyValue	Natural Sciences	A
14	SelfHireRate	0.0858159935585032	A
14	Gender	All	A
14	ExpectedSelfHireRate	0.5344187426082885	A
15	TaxonomyLevel	Umbrella	A
15	TaxonomyValue	Social Sciences	A
15	SelfHireRate	0.055790892461731	A
15	Gender	Male	A
15	ExpectedSelfHireRate	0.6016956442738336	A
16	TaxonomyLevel	Umbrella	A
16	TaxonomyValue	Social Sciences	A
16	SelfHireRate	0.069112297809767	A
16	Gender	Female	A
16	ExpectedSelfHireRate	0.6016956442738336	A
17	TaxonomyLevel	Umbrella	A
17	TaxonomyValue	Social Sciences	A
17	SelfHireRate	0.0487974098057354	A
17	Gender	Unknown	A
17	ExpectedSelfHireRate	0.6016956442738336	A
18	TaxonomyLevel	Umbrella	A
18	TaxonomyValue	Social Sciences	A
18	SelfHireRate	0.0608992432111589	A
18	Gender	Known	A
18	ExpectedSelfHireRate	0.6016956442738336	A
19	TaxonomyLevel	Umbrella	A
19	TaxonomyValue	Social Sciences	A
19	SelfHireRate	0.0595228701438754	A
19	Gender	All	A
19	ExpectedSelfHireRate	0.6016956442738336	A
20	TaxonomyLevel	Umbrella	A
20	TaxonomyValue	Education	A
20	SelfHireRate	0.1548423423423423	A
20	Gender	Female	A
20	ExpectedSelfHireRate	0.6500456776952162	A
21	TaxonomyLevel	Umbrella	A
21	TaxonomyValue	Education	A
21	SelfHireRate	0.1199284009546539	A
21	Gender	Unknown	A
21	ExpectedSelfHireRate	0.6500456776952162	A
22	TaxonomyLevel	Umbrella	A
22	TaxonomyValue	Education	A
22	SelfHireRate	0.1111538461538461	A
22	Gender	Male	A
22	ExpectedSelfHireRate	0.6500456776952162	A
23	TaxonomyLevel	Umbrella	A
23	TaxonomyValue	Education	A
23	SelfHireRate	0.1363784135240572	A
23	Gender	Known	A
23	ExpectedSelfHireRate	0.6500456776952162	A
24	TaxonomyLevel	Umbrella	A
24	TaxonomyValue	Education	A
24	SelfHireRate	0.1344062947067238	A
24	Gender	All	A
24	ExpectedSelfHireRate	0.6500456776952162	A
25	TaxonomyLevel	Umbrella	A
25	TaxonomyValue	Engineering	A
25	SelfHireRate	0.1194097731062711	A
25	Gender	Male	A
25	ExpectedSelfHireRate	0.8429599058433749	A
26	TaxonomyLevel	Umbrella	A
26	TaxonomyValue	Engineering	A
26	SelfHireRate	0.0746542242959506	A
26	Gender	Unknown	A
26	ExpectedSelfHireRate	0.8429599058433749	A
27	TaxonomyLevel	Umbrella	A
27	TaxonomyValue	Engineering	A
27	SelfHireRate	0.1122365179304681	A
27	Gender	Female	A
27	ExpectedSelfHireRate	0.8429599058433749	A
28	TaxonomyLevel	Umbrella	A
28	TaxonomyValue	Engineering	A
28	SelfHireRate	0.1182919546113812	A
28	Gender	Known	A
28	ExpectedSelfHireRate	0.8429599058433749	A
29	TaxonomyLevel	Umbrella	A
29	TaxonomyValue	Engineering	A
29	SelfHireRate	0.1093978195156743	A
29	Gender	All	A
29	ExpectedSelfHireRate	0.8429599058433749	A
30	TaxonomyLevel	Umbrella	A
30	TaxonomyValue	Medicine and Health	A
30	SelfHireRate	0.1404500609688504	A
30	Gender	Unknown	A
30	ExpectedSelfHireRate	0.6362625671830314	A
31	TaxonomyLevel	Umbrella	A
31	TaxonomyValue	Medicine and Health	A
31	SelfHireRate	0.1352933231281797	A
31	Gender	Male	A
31	ExpectedSelfHireRate	0.6362625671830314	A
32	TaxonomyLevel	Umbrella	A
32	TaxonomyValue	Medicine and Health	A
32	SelfHireRate	0.2070965829698945	A
32	Gender	Female	A
32	ExpectedSelfHireRate	0.6362625671830314	A
33	TaxonomyLevel	Umbrella	A
33	TaxonomyValue	Medicine and Health	A
33	SelfHireRate	0.1722964126734747	A
33	Gender	Known	A
33	ExpectedSelfHireRate	0.6362625671830314	A
34	TaxonomyLevel	Umbrella	A
34	TaxonomyValue	Medicine and Health	A
34	SelfHireRate	0.1670586519353133	A
34	Gender	All	A
34	ExpectedSelfHireRate	0.6362625671830314	A
35	TaxonomyLevel	Umbrella	A
35	TaxonomyValue	Applied Sciences	A
35	SelfHireRate	0.0550338091660405	A
35	Gender	Unknown	A
35	ExpectedSelfHireRate	0.8407312583409965	A
36	TaxonomyLevel	Umbrella	A
36	TaxonomyValue	Applied Sciences	A
36	SelfHireRate	0.0795050101297705	A
36	Gender	Male	A
36	ExpectedSelfHireRate	0.8407312583409965	A
37	TaxonomyLevel	Umbrella	A
37	TaxonomyValue	Applied Sciences	A
37	SelfHireRate	0.0842045775642836	A
37	Gender	Female	A
37	ExpectedSelfHireRate	0.8407312583409965	A
38	TaxonomyLevel	Umbrella	A
38	TaxonomyValue	Applied Sciences	A
38	SelfHireRate	0.0808176472909514	A
38	Gender	Known	A
38	ExpectedSelfHireRate	0.8407312583409965	A
39	TaxonomyLevel	Umbrella	A
39	TaxonomyValue	Applied Sciences	A
39	SelfHireRate	0.0763411054948638	A
39	Gender	All	A
39	ExpectedSelfHireRate	0.8407312583409965	A
40	TaxonomyLevel	Umbrella	A
40	TaxonomyValue	Humanities	A
40	SelfHireRate	0.046597111350388	A
40	Gender	Male	A
40	ExpectedSelfHireRate	0.7936122928218057	A
41	TaxonomyLevel	Umbrella	A
41	TaxonomyValue	Humanities	A
41	SelfHireRate	0.0447984603870415	A
41	Gender	Female	A
41	ExpectedSelfHireRate	0.7936122928218057	A
42	TaxonomyLevel	Umbrella	A
42	TaxonomyValue	Humanities	A
42	SelfHireRate	0.0408368537517602	A
42	Gender	Unknown	A
42	ExpectedSelfHireRate	0.7936122928218057	A
43	TaxonomyLevel	Umbrella	A
43	TaxonomyValue	Humanities	A
43	SelfHireRate	0.0458599005236749	A
43	Gender	Known	A
43	ExpectedSelfHireRate	0.7936122928218057	A
44	TaxonomyLevel	Umbrella	A
44	TaxonomyValue	Humanities	A
44	SelfHireRate	0.0453665283540802	A
44	Gender	All	A
44	ExpectedSelfHireRate	0.7936122928218057	A
0	TaxonomyLevel	Academia	B
0	TaxonomyValue	Academia	B
0	RiskRatio	0.2833284465769939	B
0	P	5.39454948841792e-113	B
0	Color	#45A1F8	B
1	TaxonomyLevel	Field	B
1	TaxonomyValue	Mathematics	B
1	RiskRatio	0.2841344340934746	B
1	P	0.06309549416918153	B
1	Color	#e7298a	B
2	TaxonomyLevel	Field	B
2	TaxonomyValue	Biological Sciences	B
2	RiskRatio	0.1757631628337606	B
2	P	0.18828859619195054	B
2	Color	#a6761d	B
3	TaxonomyLevel	Field	B
3	TaxonomyValue	Statistics	B
3	RiskRatio	0.43363714211548854	B
3	P	0.028028410696781407	B
3	Color	#e7298a	B
4	TaxonomyLevel	Field	B
4	TaxonomyValue	Psychology	B
4	RiskRatio	0.43249994048541185	B
4	P	1.5615855981980093e-06	B
4	Color	#666666	B
5	TaxonomyLevel	Field	B
5	TaxonomyValue	Civil Engineering	B
5	RiskRatio	0.5472860910982107	B
5	P	2.5398217541975426e-06	B
5	Color	#7570b3	B
6	TaxonomyLevel	Field	B
6	TaxonomyValue	Environmental Engineering	B
6	RiskRatio	0.5399209696406162	B
6	P	2.1069233153368724e-05	B
6	Color	#7570b3	B
7	TaxonomyLevel	Field	B
7	TaxonomyValue	Linguistics	B
7	RiskRatio	0.5242362701804777	B
7	P	0.06118675722329919	B
7	Color	#66a61e	B
8	TaxonomyLevel	Field	B
8	TaxonomyValue	Exercise Science, Kinesiology, Rehab, Health	B
8	RiskRatio	-0.10173538634695273	B
8	P	0.2770707334566192	B
8	Color	#e6ab02	B
9	TaxonomyLevel	Field	B
9	TaxonomyValue	Chemistry	B
9	RiskRatio	0.5066844287394231	B
9	P	3.0400377238859522e-05	B
9	Color	#a6761d	B
10	TaxonomyLevel	Field	B
10	TaxonomyValue	Biochemistry	B
10	RiskRatio	0.3547249322906877	B
10	P	0.002344880070898041	B
10	Color	#a6761d	B
11	TaxonomyLevel	Field	B
11	TaxonomyValue	Physics	B
11	RiskRatio	0.6782599788775063	B
11	P	1.1788557691112642e-11	B
11	Color	#a6761d	B
12	TaxonomyLevel	Field	B
12	TaxonomyValue	Agricultural Engineering	B
12	RiskRatio	0.17696051626661782	B
12	P	0.36679124523687423	B
12	Color	#7570b3	B
13	TaxonomyLevel	Field	B
13	TaxonomyValue	Chemical Engineering	B
13	RiskRatio	0.48335398911122823	B
13	P	0.013016619634790321	B
13	Color	#a6761d	B
14	TaxonomyLevel	Field	B
14	TaxonomyValue	Aerospace Engineering	B
14	RiskRatio	0.5227704624823934	B
14	P	0.00011104466167314577	B
14	Color	#7570b3	B
15	TaxonomyLevel	Field	B
15	TaxonomyValue	Industrial Engineering	B
15	RiskRatio	0.8565267204071372	B
15	P	1.5615855981980093e-06	B
15	Color	#7570b3	B
16	TaxonomyLevel	Field	B
16	TaxonomyValue	Systems Engineering	B
16	RiskRatio	0.5782197109775639	B
16	P	0.0009474621970082613	B
16	Color	#7570b3	B
17	TaxonomyLevel	Field	B
17	TaxonomyValue	Mechanical Engineering	B
17	RiskRatio	0.6033581910529052	B
17	P	1.8348033868274018e-09	B
17	Color	#7570b3	B
18	TaxonomyLevel	Field	B
18	TaxonomyValue	Operations Research	B
18	RiskRatio	0.19383483478388158	B
18	P	0.6336836309348486	B
18	Color	#7570b3	B
19	TaxonomyLevel	Field	B
19	TaxonomyValue	Management	B
19	RiskRatio	-0.0631356094539838	B
19	P	0.7415240630014329	B
19	Color	#1b9e77	B
20	TaxonomyLevel	Field	B
20	TaxonomyValue	Electrical Engineering	B
20	RiskRatio	0.36764772119702827	B
20	P	2.812281402470597e-05	B
20	Color	#7570b3	B
21	TaxonomyLevel	Field	B
21	TaxonomyValue	Computer Engineering	B
21	RiskRatio	0.49963249595868986	B
21	P	5.706604804745286e-07	B
21	Color	#e7298a	B
22	TaxonomyLevel	Field	B
22	TaxonomyValue	Materials Engineering	B
22	RiskRatio	0.41080684224556	B
22	P	0.01650640595297256	B
22	Color	#7570b3	B
23	TaxonomyLevel	Field	B
23	TaxonomyValue	Biomedical Engineering	B
23	RiskRatio	0.33168654783911117	B
23	P	0.018918411923320284	B
23	Color	#a6761d	B
24	TaxonomyLevel	Field	B
24	TaxonomyValue	Architecture	B
24	RiskRatio	0.2789382917489657	B
24	P	0.24337101249288248	B
24	Color	#1b9e77	B
25	TaxonomyLevel	Field	B
25	TaxonomyValue	Computer Science	B
25	RiskRatio	0.5194429189950723	B
25	P	8.234751058618259e-07	B
25	Color	#e7298a	B
26	TaxonomyLevel	Field	B
26	TaxonomyValue	Information Technology	B
26	RiskRatio	-0.11658986281516277	B
26	P	0.7796168409276364	B
26	Color	#e7298a	B
27	TaxonomyLevel	Field	B
27	TaxonomyValue	Management Information Systems	B
27	RiskRatio	-0.26548118911480306	B
27	P	0.4579678304265558	B
27	Color	#1b9e77	B
28	TaxonomyLevel	Field	B
28	TaxonomyValue	Finance	B
28	RiskRatio	0.021270168152494183	B
28	P	1.0	B
28	Color	#1b9e77	B
29	TaxonomyLevel	Field	B
29	TaxonomyValue	Economics	B
29	RiskRatio	0.20568603123186924	B
29	P	0.33870909097503155	B
29	Color	#666666	B
30	TaxonomyLevel	Field	B
30	TaxonomyValue	Accounting	B
30	RiskRatio	0.16686168498770998	B
30	P	0.562098004018093	B
30	Color	#1b9e77	B
31	TaxonomyLevel	Field	B
31	TaxonomyValue	Physiology	B
31	RiskRatio	0.07104036052553768	B
31	P	0.6672614098156725	B
31	Color	#e6ab02	B
32	TaxonomyLevel	Field	B
32	TaxonomyValue	Information Science	B
32	RiskRatio	0.23785818556670732	B
32	P	0.2770707334566192	B
32	Color	#e7298a	B
33	TaxonomyLevel	Field	B
33	TaxonomyValue	Atmospheric Sciences and Meteorology	B
33	RiskRatio	0.3066613382340522	B
33	P	0.16739449134203682	B
33	Color	#a6761d	B
34	TaxonomyLevel	Field	B
34	TaxonomyValue	Geology	B
34	RiskRatio	0.31026913553280483	B
34	P	0.03593507428707437	B
34	Color	#a6761d	B
35	TaxonomyLevel	Field	B
35	TaxonomyValue	Microbiology	B
35	RiskRatio	-0.03438299402566341	B
35	P	0.8495732213874625	B
35	Color	#a6761d	B
36	TaxonomyLevel	Field	B
36	TaxonomyValue	English Language and Literature	B
36	RiskRatio	0.5055385228460924	B
36	P	3.0400377238859522e-05	B
36	Color	#66a61e	B
37	TaxonomyLevel	Field	B
37	TaxonomyValue	Music	B
37	RiskRatio	0.13317987718429397	B
37	P	0.44644939425360175	B
37	Color	#66a61e	B
38	TaxonomyLevel	Field	B
38	TaxonomyValue	Veterinary Medical Sciences	B
38	RiskRatio	0.050256908081781994	B
38	P	0.6494733199387983	B
38	Color	#e6ab02	B
39	TaxonomyLevel	Field	B
39	TaxonomyValue	Immunology	B
39	RiskRatio	-0.2351006118964338	B
39	P	0.16739449134203682	B
39	Color	#e6ab02	B
40	TaxonomyLevel	Field	B
40	TaxonomyValue	Cell Biology	B
40	RiskRatio	0.054557879197716194	B
40	P	0.7842866105175746	B
40	Color	#a6761d	B
41	TaxonomyLevel	Field	B
41	TaxonomyValue	Neuroscience	B
41	RiskRatio	0.1725770648780261	B
41	P	0.24337101249288248	B
41	Color	#a6761d	B
42	TaxonomyLevel	Field	B
42	TaxonomyValue	Ecology	B
42	RiskRatio	0.8521869785708613	B
42	P	0.0003065579954163098	B
42	Color	#a6761d	B
43	TaxonomyLevel	Field	B
43	TaxonomyValue	Evolutionary Biology	B
43	RiskRatio	0.16237654712114574	B
43	P	0.8149689514643023	B
43	Color	#a6761d	B
44	TaxonomyLevel	Field	B
44	TaxonomyValue	History	B
44	RiskRatio	0.3424103668118211	B
44	P	0.035384111883093386	B
44	Color	#66a61e	B
45	TaxonomyLevel	Field	B
45	TaxonomyValue	Environmental Sciences	B
45	RiskRatio	0.212238944431015	B
45	P	0.16643076783719907	B
45	Color	#a6761d	B
46	TaxonomyLevel	Field	B
46	TaxonomyValue	Human Development and Family Sciences	B
46	RiskRatio	0.46455619758906563	B
46	P	0.0006452736246486641	B
46	Color	#e6ab02	B
47	TaxonomyLevel	Field	B
47	TaxonomyValue	Art History and Criticism	B
47	RiskRatio	0.36716137215233924	B
47	P	0.20939237475843817	B
47	Color	#66a61e	B
48	TaxonomyLevel	Field	B
48	TaxonomyValue	Urban and Regional Planning	B
48	RiskRatio	0.4705245868891627	B
48	P	0.03911502558401921	B
48	Color	#1b9e77	B
49	TaxonomyLevel	Field	B
49	TaxonomyValue	International Affairs	B
49	RiskRatio	0.4640657450232237	B
49	P	0.03911502558401921	B
49	Color	#666666	B
50	TaxonomyLevel	Field	B
50	TaxonomyValue	Marketing	B
50	RiskRatio	0.14730305463401133	B
50	P	0.7415240630014329	B
50	Color	#1b9e77	B
51	TaxonomyLevel	Field	B
51	TaxonomyValue	Philosophy	B
51	RiskRatio	0.14268693656711207	B
51	P	0.7134367249342164	B
51	Color	#66a61e	B
52	TaxonomyLevel	Field	B
52	TaxonomyValue	Education	B
52	RiskRatio	0.284146429296759	B
52	P	0.027207693881106505	B
52	Color	#d95f02	B
53	TaxonomyLevel	Field	B
53	TaxonomyValue	Curriculum and Instruction	B
53	RiskRatio	0.3981387971166509	B
53	P	2.5715056622368154e-05	B
53	Color	#d95f02	B
54	TaxonomyLevel	Field	B
54	TaxonomyValue	Geography	B
54	RiskRatio	-0.0261785456488091	B
54	P	0.9969136700464967	B
54	Color	#666666	B
55	TaxonomyLevel	Field	B
55	TaxonomyValue	Education Administration	B
55	RiskRatio	0.3085371919734367	B
55	P	0.0025152156077043594	B
55	Color	#d95f02	B
56	TaxonomyLevel	Field	B
56	TaxonomyValue	Germanic Languages and Literatures	B
56	RiskRatio	0.8762891394071551	B
56	P	0.06887067339686077	B
56	Color	#66a61e	B
57	TaxonomyLevel	Field	B
57	TaxonomyValue	Business Administration	B
57	RiskRatio	0.11941446172018941	B
57	P	0.6890830883232888	B
57	Color	#1b9e77	B
58	TaxonomyLevel	Field	B
58	TaxonomyValue	Public Health	B
58	RiskRatio	0.0128506553475845	B
58	P	0.9210459859545588	B
58	Color	#e6ab02	B
59	TaxonomyLevel	Field	B
59	TaxonomyValue	Political Science	B
59	RiskRatio	0.22264535428445645	B
59	P	0.2729063570170984	B
59	Color	#666666	B
60	TaxonomyLevel	Field	B
60	TaxonomyValue	Agricultural Economics	B
60	RiskRatio	0.42584986756178594	B
60	P	0.03125746647982256	B
60	Color	#666666	B
61	TaxonomyLevel	Field	B
61	TaxonomyValue	Environmental Health Sciences	B
61	RiskRatio	-0.012690721936183839	B
61	P	1.0	B
61	Color	#e6ab02	B
62	TaxonomyLevel	Field	B
62	TaxonomyValue	Biostatistics	B
62	RiskRatio	0.2072199771237428	B
62	P	0.16643076783719907	B
62	Color	#a6761d	B
63	TaxonomyLevel	Field	B
63	TaxonomyValue	Anthropology	B
63	RiskRatio	0.5351080707852243	B
63	P	0.0012013931481411816	B
63	Color	#666666	B
64	TaxonomyLevel	Field	B
64	TaxonomyValue	Epidemiology	B
64	RiskRatio	-0.1384231130100952	B
64	P	0.24337101249288248	B
64	Color	#e6ab02	B
65	TaxonomyLevel	Field	B
65	TaxonomyValue	Social Work	B
65	RiskRatio	0.2665123206850558	B
65	P	0.01201810028944077	B
65	Color	#e6ab02	B
66	TaxonomyLevel	Field	B
66	TaxonomyValue	Biophysics	B
66	RiskRatio	0.2437915112590863	B
66	P	0.2729063570170984	B
66	Color	#a6761d	B
67	TaxonomyLevel	Field	B
67	TaxonomyValue	Molecular Biology	B
67	RiskRatio	0.14593343154422211	B
67	P	0.43657583987967785	B
67	Color	#a6761d	B
68	TaxonomyLevel	Field	B
68	TaxonomyValue	Nutrition Sciences	B
68	RiskRatio	0.030224082330080154	B
68	P	0.8770388810676343	B
68	Color	#e6ab02	B
69	TaxonomyLevel	Field	B
69	TaxonomyValue	Plant Sciences	B
69	RiskRatio	0.32386393313420514	B
69	P	0.04384092201453998	B
69	Color	#1b9e77	B
70	TaxonomyLevel	Field	B
70	TaxonomyValue	Comparative Literature	B
70	RiskRatio	0.2820856770777844	B
70	P	0.7178491358922026	B
70	Color	#66a61e	B
71	TaxonomyLevel	Field	B
71	TaxonomyValue	Gender Studies	B
71	RiskRatio	0.32263977542841893	B
71	P	0.6836008924851177	B
71	Color	#666666	B
72	TaxonomyLevel	Field	B
72	TaxonomyValue	Classics and Classical Languages	B
72	RiskRatio	-0.4952078479628279	B
72	P	0.434220991111951	B
72	Color	#66a61e	B
73	TaxonomyLevel	Field	B
73	TaxonomyValue	Spanish Language and Literature	B
73	RiskRatio	0.13076104800269933	B
73	P	0.8524616926989471	B
73	Color	#66a61e	B
74	TaxonomyLevel	Field	B
74	TaxonomyValue	French Language and Literature	B
74	RiskRatio	0.7401538717972534	B
74	P	0.08549351358044643	B
74	Color	#66a61e	B
75	TaxonomyLevel	Field	B
75	TaxonomyValue	Pharmacology	B
75	RiskRatio	0.210935104770458	B
75	P	0.09857331239254959	B
75	Color	#e6ab02	B
76	TaxonomyLevel	Field	B
76	TaxonomyValue	Astronomy	B
76	RiskRatio	0.6056954900296346	B
76	P	0.0003147461197570449	B
76	Color	#a6761d	B
77	TaxonomyLevel	Field	B
77	TaxonomyValue	Near and Middle Eastern Languages and Cultures	B
77	RiskRatio	0.4989494459801719	B
77	P	0.24337101249288248	B
77	Color	#66a61e	B
78	TaxonomyLevel	Field	B
78	TaxonomyValue	Asian Languages	B
78	RiskRatio	0.383821784331863	B
78	P	0.6154379070519669	B
78	Color	#66a61e	B
79	TaxonomyLevel	Field	B
79	TaxonomyValue	Asian Studies	B
79	RiskRatio	0.20220770924871256	B
79	P	0.7956136910175617	B
79	Color	#66a61e	B
80	TaxonomyLevel	Field	B
80	TaxonomyValue	Sociology	B
80	RiskRatio	0.4918425675918146	B
80	P	0.000976496968131139	B
80	Color	#666666	B
81	TaxonomyLevel	Field	B
81	TaxonomyValue	Slavic Languages and Literatures	B
81	RiskRatio	0.03521661286048807	B
81	P	1.0	B
81	Color	#66a61e	B
82	TaxonomyLevel	Field	B
82	TaxonomyValue	Entomology	B
82	RiskRatio	0.1310973142335995	B
82	P	0.6672614098156725	B
82	Color	#a6761d	B
83	TaxonomyLevel	Field	B
83	TaxonomyValue	Theatre Literature, History and Criticism	B
83	RiskRatio	0.2844347668640959	B
83	P	0.40931166550471754	B
83	Color	#66a61e	B
84	TaxonomyLevel	Field	B
84	TaxonomyValue	Religious Studies	B
84	RiskRatio	0.33784029139888855	B
84	P	0.1233214759628574	B
84	Color	#66a61e	B
85	TaxonomyLevel	Field	B
85	TaxonomyValue	Nursing	B
85	RiskRatio	-0.14188731411314953	B
85	P	0.013016619634790321	B
85	Color	#e6ab02	B
86	TaxonomyLevel	Field	B
86	TaxonomyValue	Theological Studies	B
86	RiskRatio	-0.07922828252021391	B
86	P	0.6494733199387983	B
86	Color	#66a61e	B
87	TaxonomyLevel	Field	B
87	TaxonomyValue	Pathology	B
87	RiskRatio	-0.029527850672371143	B
87	P	0.7842866105175746	B
87	Color	#a6761d	B
88	TaxonomyLevel	Field	B
88	TaxonomyValue	Anatomy	B
88	RiskRatio	-0.061442653352654114	B
88	P	0.7956136910175617	B
88	Color	#a6761d	B
89	TaxonomyLevel	Field	B
89	TaxonomyValue	Pharmacy	B
89	RiskRatio	-0.032449484850626584	B
89	P	0.8045937626061143	B
89	Color	#e6ab02	B
90	TaxonomyLevel	Field	B
90	TaxonomyValue	Genetics	B
90	RiskRatio	0.10211858176637777	B
90	P	0.8045937626061143	B
90	Color	#e6ab02	B
91	TaxonomyLevel	Field	B
91	TaxonomyValue	Natural Resources	B
91	RiskRatio	0.44213808665753296	B
91	P	0.0018687918039393125	B
91	Color	#a6761d	B
92	TaxonomyLevel	Field	B
92	TaxonomyValue	Marine Sciences	B
92	RiskRatio	0.40390983099273176	B
92	P	0.08782993615145628	B
92	Color	#a6761d	B
93	TaxonomyLevel	Field	B
93	TaxonomyValue	Counselor Education	B
93	RiskRatio	0.16585494794257927	B
93	P	0.33870909097503155	B
93	Color	#d95f02	B
94	TaxonomyLevel	Field	B
94	TaxonomyValue	Special Education	B
94	RiskRatio	0.48429204395522346	B
94	P	5.655686196987323e-05	B
94	Color	#d95f02	B
95	TaxonomyLevel	Field	B
95	TaxonomyValue	Educational Psychology	B
95	RiskRatio	0.25270646842829864	B
95	P	0.15174112026624118	B
95	Color	#666666	B
96	TaxonomyLevel	Field	B
96	TaxonomyValue	Pharmaceutical Sciences	B
96	RiskRatio	-0.11853141489949486	B
96	P	0.44644939425360175	B
96	Color	#e6ab02	B
97	TaxonomyLevel	Field	B
97	TaxonomyValue	Criminal Justice and Criminology	B
97	RiskRatio	0.9232920182633945	B
97	P	1.8786667195305852e-05	B
97	Color	#666666	B
98	TaxonomyLevel	Field	B
98	TaxonomyValue	Speech and Hearing Sciences	B
98	RiskRatio	0.045218061417184104	B
98	P	0.9210459859545588	B
98	Color	#e6ab02	B
99	TaxonomyLevel	Field	B
99	TaxonomyValue	Communication Disorders and Sciences	B
99	RiskRatio	0.27450878182107824	B
99	P	0.16643076783719907	B
99	Color	#e6ab02	B
100	TaxonomyLevel	Field	B
100	TaxonomyValue	Health, Physical Education, Recreation	B
100	RiskRatio	0.21043728799909442	B
100	P	0.3312647945850625	B
100	Color	#e6ab02	B
101	TaxonomyLevel	Field	B
101	TaxonomyValue	Plant Pathology	B
101	RiskRatio	0.2536745113399554	B
101	P	0.3005075214048744	B
101	Color	#a6761d	B
102	TaxonomyLevel	Field	B
102	TaxonomyValue	Food Science	B
102	RiskRatio	0.16062464648392552	B
102	P	0.4279158507179427	B
102	Color	#1b9e77	B
103	TaxonomyLevel	Field	B
103	TaxonomyValue	Animal Sciences	B
103	RiskRatio	0.22198993593289004	B
103	P	0.13085768242727336	B
103	Color	#1b9e77	B
104	TaxonomyLevel	Field	B
104	TaxonomyValue	Agronomy	B
104	RiskRatio	0.29490951160489426	B
104	P	0.13883389632642365	B
104	Color	#1b9e77	B
105	TaxonomyLevel	Field	B
105	TaxonomyValue	Horticulture	B
105	RiskRatio	-0.09940373381504194	B
105	P	0.7811225387602398	B
105	Color	#1b9e77	B
106	TaxonomyLevel	Field	B
106	TaxonomyValue	Soil Science	B
106	RiskRatio	0.26811782525489547	B
106	P	0.1615710142002326	B
106	Color	#1b9e77	B
107	TaxonomyLevel	Field	B
107	TaxonomyValue	Forestry and Forest Resources	B
107	RiskRatio	0.20330358959475467	B
107	P	0.24337101249288248	B
107	Color	#a6761d	B
108	TaxonomyLevel	Umbrella	B
108	TaxonomyValue	Mathematics and Computing	B
108	RiskRatio	0.33459295408957745	B
108	P	7.980908113692671e-10	B
108	Color	#e7298a	B
109	TaxonomyLevel	Umbrella	B
109	TaxonomyValue	Natural Sciences	B
109	RiskRatio	0.2784878023623107	B
109	P	5.20004356369342e-26	B
109	Color	#a6761d	B
110	TaxonomyLevel	Umbrella	B
110	TaxonomyValue	Applied Sciences	B
110	RiskRatio	0.17501144515873052	B
110	P	3.590535575353598e-05	B
110	Color	#1b9e77	B
111	TaxonomyLevel	Umbrella	B
111	TaxonomyValue	Social Sciences	B
111	RiskRatio	0.41888152142098073	B
111	P	3.1790476002790794e-23	B
111	Color	#666666	B
112	TaxonomyLevel	Umbrella	B
112	TaxonomyValue	Engineering	B
112	RiskRatio	0.41391086217628653	B
112	P	5.20004356369342e-26	B
112	Color	#7570b3	B
113	TaxonomyLevel	Umbrella	B
113	TaxonomyValue	Humanities	B
113	RiskRatio	0.24661043708459154	B
113	P	1.2637997707863825e-08	B
113	Color	#66a61e	B
114	TaxonomyLevel	Umbrella	B
114	TaxonomyValue	Medicine and Health	B
114	RiskRatio	0.05016297497336924	B
114	P	0.021350707607796154	B
114	Color	#e6ab02	B
115	TaxonomyLevel	Umbrella	B
115	TaxonomyValue	Education	B
115	RiskRatio	0.296666459529083	B
115	P	1.4696813217028715e-11	B
115	Color	#d95f02	B
