# Supplementary material for: Quantifying hierarchy and dynamics in US faculty hiring and retention
Source: Nature. 2022 Sep 21;610(7930):120–7. doi: 10.1038/s41586-022-05222-x (PMC9534765; doi:10.1038/s41586-022-05222-x)
Supplement: Supplementary file 8 — Source Data Fig. 6. [file 41586_2022_5222_MOESM8_ESM.csv]

Element	Attribute	Value	Subfigure
0	NormalizedRankDifference	-0.329700272479564	A
1	NormalizedRankDifference	-0.4959128065395096	A
2	NormalizedRankDifference	-0.5122615803814715	A
3	NormalizedRankDifference	0.0190735694822887	A
4	NormalizedRankDifference	-0.1716621253405994	A
5	NormalizedRankDifference	0.2806539509536785	A
6	NormalizedRankDifference	-0.0136239782016349	A
7	NormalizedRankDifference	-0.3787465940054496	A
8	NormalizedRankDifference	0.0027247956403269	A
9	NormalizedRankDifference	-0.1825613079019074	A
10	NormalizedRankDifference	-0.0408719346049045	A
11	NormalizedRankDifference	-0.6485013623978202	A
12	NormalizedRankDifference	-0.5585831062670301	A
13	NormalizedRankDifference	0.0272479564032696	A
14	NormalizedRankDifference	0.005449591280654	A
15	NormalizedRankDifference	-0.1771117166212535	A
16	NormalizedRankDifference	-0.752043596730245	A
17	NormalizedRankDifference	0.0299727520435967	A
18	NormalizedRankDifference	-0.106267029972752	A
19	NormalizedRankDifference	0.0681198910081744	A
20	NormalizedRankDifference	-0.2397820163487738	A
21	NormalizedRankDifference	-0.1253405994550409	A
22	NormalizedRankDifference	-0.1198910081743869	A
23	NormalizedRankDifference	-0.1171662125340599	A
24	NormalizedRankDifference	-0.6457765667574933	A
25	NormalizedRankDifference	-0.0926430517711172	A
26	NormalizedRankDifference	-0.686648501362398	A
27	NormalizedRankDifference	0.2397820163487738	A
28	NormalizedRankDifference	-0.0136239782016348	A
29	NormalizedRankDifference	-0.5912806539509537	A
30	NormalizedRankDifference	-0.002724795640327	A
31	NormalizedRankDifference	-0.1771117166212533	A
32	NormalizedRankDifference	-0.1471389645776566	A
33	NormalizedRankDifference	-0.3569482288828338	A
34	NormalizedRankDifference	-0.0708446866485013	A
35	NormalizedRankDifference	-0.2942779291553134	A
36	NormalizedRankDifference	-0.6539509536784742	A
37	NormalizedRankDifference	-0.348773841961853	A
38	NormalizedRankDifference	-0.0381471389645775	A
39	NormalizedRankDifference	-0.8283378746594005	A
40	NormalizedRankDifference	-0.4632152588555859	A
41	NormalizedRankDifference	0.0272479564032697	A
42	NormalizedRankDifference	-0.1825613079019074	A
43	NormalizedRankDifference	-0.3542234332425069	A
44	NormalizedRankDifference	-0.2970027247956404	A
45	NormalizedRankDifference	-0.0735694822888283	A
46	NormalizedRankDifference	-0.2615803814713897	A
47	NormalizedRankDifference	-0.0980926430517711	A
48	NormalizedRankDifference	-0.6948228882833788	A
49	NormalizedRankDifference	-0.1171662125340599	A
50	NormalizedRankDifference	-0.3787465940054497	A
51	NormalizedRankDifference	-0.4877384196185286	A
52	NormalizedRankDifference	-0.4604904632152589	A
53	NormalizedRankDifference	-0.1498637602179837	A
54	NormalizedRankDifference	-0.3705722070844688	A
55	NormalizedRankDifference	-0.0354223433242507	A
56	NormalizedRankDifference	-0.0653950953678474	A
57	NormalizedRankDifference	0.2397820163487738	A
58	NormalizedRankDifference	-0.2915531335149864	A
59	NormalizedRankDifference	-0.5395095367847411	A
60	NormalizedRankDifference	-0.1335149863760218	A
61	NormalizedRankDifference	-0.1362397820163488	A
62	NormalizedRankDifference	-0.574931880108992	A
63	NormalizedRankDifference	-0.6485013623978202	A
64	NormalizedRankDifference	-0.0572207084468664	A
65	NormalizedRankDifference	-0.2888283378746594	A
66	NormalizedRankDifference	-0.4414168937329702	A
67	NormalizedRankDifference	-0.0572207084468665	A
68	NormalizedRankDifference	-0.5858310626702998	A
69	NormalizedRankDifference	-0.2534059945504087	A
70	NormalizedRankDifference	0.1880108991825614	A
71	NormalizedRankDifference	-0.0926430517711171	A
72	NormalizedRankDifference	-0.4386920980926432	A
73	NormalizedRankDifference	-0.3188010899182562	A
74	NormalizedRankDifference	-0.108991825613079	A
75	NormalizedRankDifference	-0.0163487738419618	A
76	NormalizedRankDifference	-0.5531335149863762	A
77	NormalizedRankDifference	0.0381471389645776	A
78	NormalizedRankDifference	-0.6866485013623977	A
79	NormalizedRankDifference	-0.1880108991825613	A
80	NormalizedRankDifference	0.4550408719346048	A
81	NormalizedRankDifference	-0.2506811989100817	A
82	NormalizedRankDifference	0.0081743869209809	A
83	NormalizedRankDifference	-0.8528610354223433	A
84	NormalizedRankDifference	-0.11716621253406	A
85	NormalizedRankDifference	-0.1907356948228883	A
86	NormalizedRankDifference	-0.7138964577656679	A
87	NormalizedRankDifference	-0.6376021798365125	A
88	NormalizedRankDifference	-0.4196185286103542	A
89	NormalizedRankDifference	0.0299727520435967	A
90	NormalizedRankDifference	-0.103542234332425	A
91	NormalizedRankDifference	-0.2615803814713897	A
92	NormalizedRankDifference	0.0163487738419619	A
93	NormalizedRankDifference	-0.2534059945504088	A
94	NormalizedRankDifference	-0.0272479564032697	A
95	NormalizedRankDifference	-0.0735694822888283	A
96	NormalizedRankDifference	0.0408719346049046	A
97	NormalizedRankDifference	-0.1062670299727521	A
98	NormalizedRankDifference	-0.0899182561307902	A
99	NormalizedRankDifference	-0.880108991825613	A
100	NormalizedRankDifference	-0.1525885558583106	A
101	NormalizedRankDifference	-0.3079019073569483	A
102	NormalizedRankDifference	-0.6975476839237058	A
103	NormalizedRankDifference	-0.4959128065395097	A
104	NormalizedRankDifference	-0.0790190735694822	A
105	NormalizedRankDifference	-0.1961852861035423	A
106	NormalizedRankDifference	0.0572207084468665	A
107	NormalizedRankDifference	0.1035422343324251	A
108	NormalizedRankDifference	-0.7711171662125342	A
109	NormalizedRankDifference	-0.0108991825613079	A
110	NormalizedRankDifference	-0.0081743869209808	A
111	NormalizedRankDifference	-0.8228882833787468	A
112	NormalizedRankDifference	0.002724795640327	A
113	NormalizedRankDifference	0.0081743869209809	A
114	NormalizedRankDifference	-0.1089918256130789	A
115	NormalizedRankDifference	-0.5204359673024523	A
116	NormalizedRankDifference	-0.2179836512261581	A
117	NormalizedRankDifference	-0.5095367847411446	A
118	NormalizedRankDifference	0.1362397820163488	A
119	NormalizedRankDifference	0.0517711171662125	A
120	NormalizedRankDifference	-0.6403269754768394	A
121	NormalizedRankDifference	-0.2833787465940054	A
122	NormalizedRankDifference	-0.4196185286103543	A
123	NormalizedRankDifference	-0.5967302452316078	A
124	NormalizedRankDifference	0.2697547683923705	A
125	NormalizedRankDifference	-0.2752043596730245	A
126	NormalizedRankDifference	-0.0626702997275204	A
127	NormalizedRankDifference	0.3514986376021798	A
128	NormalizedRankDifference	-0.0354223433242507	A
129	NormalizedRankDifference	-0.2861035422343324	A
130	NormalizedRankDifference	-0.4114441416893734	A
131	NormalizedRankDifference	0.002724795640327	A
132	NormalizedRankDifference	0.2043596730245231	A
133	NormalizedRankDifference	0.0163487738419619	A
134	NormalizedRankDifference	-0.0653950953678474	A
135	NormalizedRankDifference	-0.3215258855585832	A
136	NormalizedRankDifference	0.1607629427792914	A
137	NormalizedRankDifference	-0.1771117166212535	A
138	NormalizedRankDifference	-0.5667574931880109	A
139	NormalizedRankDifference	-0.1716621253405995	A
140	NormalizedRankDifference	-0.0926430517711172	A
141	NormalizedRankDifference	-0.4441416893732972	A
142	NormalizedRankDifference	-0.0435967302452316	A
143	NormalizedRankDifference	-0.0027247956403269	A
144	NormalizedRankDifference	-0.6457765667574933	A
145	NormalizedRankDifference	-0.2915531335149864	A
146	NormalizedRankDifference	-0.4468664850136241	A
147	NormalizedRankDifference	-0.1307901907356948	A
148	NormalizedRankDifference	-0.1307901907356948	A
149	NormalizedRankDifference	-0.2888283378746594	A
150	NormalizedRankDifference	-0.1798365122615804	A
151	NormalizedRankDifference	-0.5367847411444142	A
152	NormalizedRankDifference	-0.2561307901907358	A
153	NormalizedRankDifference	-0.1580381471389645	A
154	NormalizedRankDifference	-0.7002724795640328	A
155	NormalizedRankDifference	-0.1716621253405995	A
156	NormalizedRankDifference	-0.1335149863760217	A
157	NormalizedRankDifference	0.2942779291553134	A
158	NormalizedRankDifference	-0.332425068119891	A
159	NormalizedRankDifference	-0.7574931880108993	A
160	NormalizedRankDifference	0.1498637602179837	A
161	NormalizedRankDifference	-0.2043596730245231	A
162	NormalizedRankDifference	0.1144414168937329	A
163	NormalizedRankDifference	-0.0681198910081743	A
164	NormalizedRankDifference	-0.0817438692098092	A
165	NormalizedRankDifference	0.0326975476839237	A
166	NormalizedRankDifference	0.2506811989100816	A
167	NormalizedRankDifference	-0.2397820163487738	A
168	NormalizedRankDifference	-0.4305177111716621	A
169	NormalizedRankDifference	-0.2207084468664851	A
170	NormalizedRankDifference	-0.2098092643051772	A
171	NormalizedRankDifference	-0.3841961852861035	A
172	NormalizedRankDifference	-0.2207084468664851	A
173	NormalizedRankDifference	-0.002724795640327	A
174	NormalizedRankDifference	-0.0653950953678474	A
175	NormalizedRankDifference	0.2697547683923706	A
176	NormalizedRankDifference	-0.0490463215258855	A
177	NormalizedRankDifference	-0.1035422343324249	A
178	NormalizedRankDifference	-0.0081743869209809	A
179	NormalizedRankDifference	0.0408719346049046	A
180	NormalizedRankDifference	-0.0408719346049045	A
181	NormalizedRankDifference	-0.2697547683923705	A
182	NormalizedRankDifference	-0.0517711171662126	A
183	NormalizedRankDifference	-0.8528610354223435	A
184	NormalizedRankDifference	-0.1389645776566758	A
185	NormalizedRankDifference	0.1743869209809264	A
186	NormalizedRankDifference	-0.6321525885558584	A
187	NormalizedRankDifference	0.1008174386920981	A
188	NormalizedRankDifference	-0.0408719346049046	A
189	NormalizedRankDifference	0.0708446866485013	A
190	NormalizedRankDifference	-0.3869209809264305	A
191	NormalizedRankDifference	0.3378746594005451	A
192	NormalizedRankDifference	0.0136239782016348	A
193	NormalizedRankDifference	-0.2861035422343325	A
194	NormalizedRankDifference	-0.446866485013624	A
195	NormalizedRankDifference	-0.1498637602179837	A
196	NormalizedRankDifference	-0.0790190735694821	A
197	NormalizedRankDifference	-0.1989100817438692	A
198	NormalizedRankDifference	0.0081743869209809	A
199	NormalizedRankDifference	-0.1171662125340599	A
200	NormalizedRankDifference	-0.2098092643051771	A
201	NormalizedRankDifference	-0.3297002724795641	A
202	NormalizedRankDifference	-0.803814713896458	A
203	NormalizedRankDifference	-0.4005449591280654	A
204	NormalizedRankDifference	-0.5912806539509537	A
205	NormalizedRankDifference	0.0926430517711171	A
206	NormalizedRankDifference	0.0572207084468665	A
207	NormalizedRankDifference	-0.4250681198910082	A
208	NormalizedRankDifference	-0.098092643051771	A
209	NormalizedRankDifference	-0.005449591280654	A
210	NormalizedRankDifference	-0.0544959128065395	A
211	NormalizedRankDifference	-0.0708446866485014	A
212	NormalizedRankDifference	-0.3487738419618529	A
213	NormalizedRankDifference	0.0381471389645777	A
214	NormalizedRankDifference	0.3732970027247956	A
215	NormalizedRankDifference	-0.0926430517711172	A
216	NormalizedRankDifference	0.0599455040871935	A
217	NormalizedRankDifference	-0.3760217983651226	A
218	NormalizedRankDifference	-0.3651226158038148	A
219	NormalizedRankDifference	-0.4904632152588558	A
220	NormalizedRankDifference	-0.6103542234332426	A
221	NormalizedRankDifference	-0.3079019073569482	A
222	NormalizedRankDifference	-0.6239782016348775	A
223	NormalizedRankDifference	-0.4713896457765668	A
224	NormalizedRankDifference	-0.0653950953678474	A
225	NormalizedRankDifference	-0.0899182561307901	A
226	NormalizedRankDifference	-0.7493188010899183	A
227	NormalizedRankDifference	-0.228882833787466	A
228	NormalizedRankDifference	-0.1280653950953679	A
229	NormalizedRankDifference	-0.0081743869209809	A
230	NormalizedRankDifference	-0.2098092643051772	A
231	NormalizedRankDifference	-0.1280653950953678	A
232	NormalizedRankDifference	0.1553133514986376	A
233	NormalizedRankDifference	-0.0136239782016349	A
234	NormalizedRankDifference	-0.2343324250681198	A
235	NormalizedRankDifference	-0.3732970027247957	A
236	NormalizedRankDifference	0.0354223433242506	A
237	NormalizedRankDifference	-0.1280653950953679	A
238	NormalizedRankDifference	-0.0899182561307901	A
239	NormalizedRankDifference	-0.2779291553133516	A
240	NormalizedRankDifference	-0.0081743869209809	A
241	NormalizedRankDifference	-0.0245231607629428	A
242	NormalizedRankDifference	-0.1008174386920982	A
243	NormalizedRankDifference	-0.1989100817438693	A
244	NormalizedRankDifference	0.1416893732970027	A
245	NormalizedRankDifference	-0.111716621253406	A
246	NormalizedRankDifference	-0.0299727520435965	A
247	NormalizedRankDifference	0.0708446866485012	A
248	NormalizedRankDifference	-0.0272479564032698	A
249	NormalizedRankDifference	-0.2043596730245232	A
250	NormalizedRankDifference	-0.5040871934604905	A
251	NormalizedRankDifference	-0.6539509536784743	A
252	NormalizedRankDifference	-0.0354223433242507	A
253	NormalizedRankDifference	-0.3079019073569483	A
254	NormalizedRankDifference	0.0190735694822889	A
255	NormalizedRankDifference	-0.5967302452316079	A
256	NormalizedRankDifference	-0.4359673024523161	A
257	NormalizedRankDifference	0.1771117166212532	A
258	NormalizedRankDifference	-0.6811989100817439	A
259	NormalizedRankDifference	-0.0163487738419618	A
260	NormalizedRankDifference	-0.0381471389645776	A
261	NormalizedRankDifference	0.1362397820163488	A
262	NormalizedRankDifference	0.0463215258855586	A
263	NormalizedRankDifference	-0.7138964577656677	A
264	NormalizedRankDifference	-0.8174386920980927	A
265	NormalizedRankDifference	-0.7602179836512263	A
266	NormalizedRankDifference	-0.0299727520435967	A
267	NormalizedRankDifference	-0.7084468664850136	A
268	NormalizedRankDifference	-0.3514986376021797	A
269	NormalizedRankDifference	-0.0081743869209808	A
270	NormalizedRankDifference	0.0272479564032697	A
271	NormalizedRankDifference	-0.6975476839237059	A
272	NormalizedRankDifference	-0.798365122615804	A
273	NormalizedRankDifference	-0.3215258855585832	A
274	NormalizedRankDifference	0.2724795640326976	A
275	NormalizedRankDifference	0.1880108991825612	A
276	NormalizedRankDifference	-0.4032697547683924	A
277	NormalizedRankDifference	-0.4196185286103543	A
278	NormalizedRankDifference	-0.2670299727520436	A
279	NormalizedRankDifference	0.0790190735694822	A
280	NormalizedRankDifference	-0.7711171662125342	A
281	NormalizedRankDifference	-0.4468664850136241	A
282	NormalizedRankDifference	0.1852861035422343	A
283	NormalizedRankDifference	0.4959128065395096	A
284	NormalizedRankDifference	-0.0245231607629427	A
285	NormalizedRankDifference	-0.8365122615803815	A
286	NormalizedRankDifference	-0.2343324250681199	A
287	NormalizedRankDifference	-0.2942779291553134	A
288	NormalizedRankDifference	-0.3623978201634877	A
289	NormalizedRankDifference	-0.0245231607629427	A
290	NormalizedRankDifference	-0.0217983651226158	A
291	NormalizedRankDifference	0.4441416893732971	A
292	NormalizedRankDifference	-0.0735694822888283	A
293	NormalizedRankDifference	-0.2506811989100818	A
294	NormalizedRankDifference	-0.1716621253405996	A
295	NormalizedRankDifference	-0.1880108991825613	A
296	NormalizedRankDifference	-0.0272479564032697	A
297	NormalizedRankDifference	-0.1989100817438693	A
298	NormalizedRankDifference	-0.108991825613079	A
299	NormalizedRankDifference	-0.2043596730245232	A
300	NormalizedRankDifference	-0.8201634877384196	A
301	NormalizedRankDifference	0.3297002724795641	A
302	NormalizedRankDifference	-0.4659400544959129	A
303	NormalizedRankDifference	-0.0108991825613078	A
304	NormalizedRankDifference	0.0081743869209809	A
305	NormalizedRankDifference	-0.1907356948228883	A
306	NormalizedRankDifference	-0.5122615803814715	A
307	NormalizedRankDifference	-0.2615803814713897	A
308	NormalizedRankDifference	-0.1771117166212534	A
309	NormalizedRankDifference	0.0871934604904631	A
310	NormalizedRankDifference	-0.3433242506811989	A
311	NormalizedRankDifference	-0.6594005449591281	A
312	NormalizedRankDifference	0.0027247956403269	A
313	NormalizedRankDifference	-0.0653950953678473	A
314	NormalizedRankDifference	-0.2915531335149864	A
315	NormalizedRankDifference	-0.1089918256130789	A
316	NormalizedRankDifference	-0.7084468664850136	A
317	NormalizedRankDifference	-0.1989100817438693	A
318	NormalizedRankDifference	-0.111716621253406	A
319	NormalizedRankDifference	-0.1989100817438692	A
320	NormalizedRankDifference	0.0463215258855584	A
321	NormalizedRankDifference	-0.0136239782016348	A
322	NormalizedRankDifference	-0.0136239782016349	A
323	NormalizedRankDifference	-0.1471389645776567	A
324	NormalizedRankDifference	-0.1525885558583106	A
325	NormalizedRankDifference	-0.3160762942779291	A
326	NormalizedRankDifference	-0.0217983651226157	A
327	NormalizedRankDifference	-0.6920980926430519	A
328	NormalizedRankDifference	-0.0326975476839237	A
329	NormalizedRankDifference	-0.0108991825613079	A
330	NormalizedRankDifference	-0.7738419618528611	A
331	NormalizedRankDifference	-0.2098092643051771	A
332	NormalizedRankDifference	-0.0926430517711171	A
333	NormalizedRankDifference	-0.1989100817438692	A
334	NormalizedRankDifference	-0.8501362397820164	A
335	NormalizedRankDifference	-0.0136239782016349	A
336	NormalizedRankDifference	-0.114441416893733	A
337	NormalizedRankDifference	-0.4659400544959128	A
338	NormalizedRankDifference	-0.4277929155313352	A
339	NormalizedRankDifference	-0.1961852861035424	A
340	NormalizedRankDifference	-0.4877384196185286	A
341	NormalizedRankDifference	-0.7220708446866487	A
342	NormalizedRankDifference	0.0844686648501362	A
343	NormalizedRankDifference	-0.4223433242506812	A
344	NormalizedRankDifference	-0.0326975476839236	A
345	NormalizedRankDifference	-0.1226158038147139	A
346	NormalizedRankDifference	-0.1525885558583107	A
347	NormalizedRankDifference	0.0572207084468665	A
348	NormalizedRankDifference	-0.1444141689373298	A
349	NormalizedRankDifference	-0.7084468664850138	A
350	NormalizedRankDifference	-0.2779291553133515	A
351	NormalizedRankDifference	-0.0599455040871935	A
352	NormalizedRankDifference	0.0027247956403269	A
353	NormalizedRankDifference	-0.784741144414169	A
354	NormalizedRankDifference	-0.0544959128065395	A
355	NormalizedRankDifference	-0.223433242506812	A
356	NormalizedRankDifference	0.0108991825613079	A
357	NormalizedRankDifference	0.2806539509536785	A
358	NormalizedRankDifference	-0.2997275204359674	A
359	NormalizedRankDifference	-0.0544959128065394	A
360	NormalizedRankDifference	-0.0408719346049047	A
361	NormalizedRankDifference	-0.0790190735694824	A
362	NormalizedRankDifference	-0.3160762942779292	A
363	NormalizedRankDifference	0.4032697547683924	A
364	NormalizedRankDifference	-0.2779291553133515	A
365	NormalizedRankDifference	-0.0299727520435968	A
366	NormalizedRankDifference	0.0953678474114442	A
367	NormalizedRankDifference	-0.0163487738419619	A
368	NormalizedRankDifference	-0.4386920980926432	A
369	NormalizedRankDifference	-0.3242506811989101	A
370	NormalizedRankDifference	0.3596730245231607	A
371	NormalizedRankDifference	-0.1008174386920981	A
372	NormalizedRankDifference	-0.4414168937329701	A
373	NormalizedRankDifference	-0.2724795640326976	A
374	NormalizedRankDifference	-0.0681198910081743	A
375	NormalizedRankDifference	-0.4986376021798366	A
376	NormalizedRankDifference	-0.5749318801089919	A
377	NormalizedRankDifference	-0.1307901907356948	A
378	NormalizedRankDifference	-0.1852861035422341	A
379	NormalizedRankDifference	-0.217983651226158	A
380	NormalizedRankDifference	-0.0054495912806539	A
381	NormalizedRankDifference	-0.0544959128065395	A
382	NormalizedRankDifference	-0.3732970027247957	A
383	NormalizedRankDifference	-0.2397820163487738	A
384	NormalizedRankDifference	0.0272479564032698	A
385	NormalizedRankDifference	-0.4087193460490463	A
386	NormalizedRankDifference	0.0136239782016349	A
387	NormalizedRankDifference	-0.3651226158038148	A
388	NormalizedRankDifference	-0.1580381471389646	A
389	NormalizedRankDifference	0.6239782016348773	A
390	NormalizedRankDifference	0.4386920980926431	A
391	NormalizedRankDifference	-0.1934604904632151	A
392	NormalizedRankDifference	-0.2833787465940056	A
393	NormalizedRankDifference	0.2970027247956404	A
394	NormalizedRankDifference	-0.662125340599455	A
395	NormalizedRankDifference	-0.7847411444141691	A
396	NormalizedRankDifference	-0.4305177111716622	A
397	NormalizedRankDifference	-0.0871934604904632	A
398	NormalizedRankDifference	-0.3623978201634878	A
399	NormalizedRankDifference	0.0190735694822888	A
400	NormalizedRankDifference	-0.0217983651226157	A
401	NormalizedRankDifference	-0.1008174386920981	A
402	NormalizedRankDifference	-0.2806539509536786	A
403	NormalizedRankDifference	-0.3678474114441417	A
404	NormalizedRankDifference	-0.0272479564032697	A
405	NormalizedRankDifference	-0.11716621253406	A
406	NormalizedRankDifference	0.2888283378746595	A
407	NormalizedRankDifference	0.2670299727520436	A
408	NormalizedRankDifference	-0.2670299727520436	A
409	NormalizedRankDifference	-0.2915531335149863	A
410	NormalizedRankDifference	-0.114441416893733	A
411	NormalizedRankDifference	-0.0190735694822889	A
412	NormalizedRankDifference	-0.0762942779291553	A
413	NormalizedRankDifference	0.0163487738419618	A
414	NormalizedRankDifference	-0.561307901907357	A
415	NormalizedRankDifference	-0.0790190735694823	A
416	NormalizedRankDifference	-0.0435967302452316	A
417	NormalizedRankDifference	-0.6893732970027249	A
418	NormalizedRankDifference	-0.1852861035422343	A
419	NormalizedRankDifference	-0.1035422343324251	A
420	NormalizedRankDifference	-0.2425068119891009	A
421	NormalizedRankDifference	-0.4850136239782017	A
422	NormalizedRankDifference	0.0735694822888282	A
423	NormalizedRankDifference	-0.3978201634877384	A
424	NormalizedRankDifference	-0.0435967302452316	A
425	NormalizedRankDifference	-0.2534059945504088	A
426	NormalizedRankDifference	-0.7929155313351499	A
427	NormalizedRankDifference	-0.3079019073569483	A
428	NormalizedRankDifference	-0.122615803814714	A
429	NormalizedRankDifference	-0.1362397820163488	A
430	NormalizedRankDifference	-0.2970027247956403	A
431	NormalizedRankDifference	-0.332425068119891	A
432	NormalizedRankDifference	-0.1580381471389646	A
433	NormalizedRankDifference	-0.7138964577656677	A
434	NormalizedRankDifference	0.0136239782016348	A
435	NormalizedRankDifference	-0.6594005449591283	A
436	NormalizedRankDifference	0.0217983651226157	A
437	NormalizedRankDifference	0.0272479564032697	A
438	NormalizedRankDifference	-0.2370572207084469	A
439	NormalizedRankDifference	-0.0054495912806538	A
440	NormalizedRankDifference	-0.5613079019073572	A
441	NormalizedRankDifference	-0.0626702997275205	A
442	NormalizedRankDifference	-0.2643051771117167	A
443	NormalizedRankDifference	-0.0626702997275204	A
444	NormalizedRankDifference	-0.3160762942779292	A
445	NormalizedRankDifference	-0.0163487738419617	A
446	NormalizedRankDifference	-0.1062670299727521	A
447	NormalizedRankDifference	-0.5531335149863761	A
448	NormalizedRankDifference	-0.6267029972752043	A
449	NormalizedRankDifference	0.122615803814714	A
450	NormalizedRankDifference	-0.0490463215258856	A
451	NormalizedRankDifference	-0.8283378746594005	A
452	NormalizedRankDifference	-0.1934604904632152	A
453	NormalizedRankDifference	-0.3978201634877384	A
454	NormalizedRankDifference	-0.5177111716621254	A
455	NormalizedRankDifference	0.0735694822888283	A
456	NormalizedRankDifference	-0.4223433242506812	A
457	NormalizedRankDifference	-0.002724795640327	A
458	NormalizedRankDifference	-0.6948228882833789	A
459	NormalizedRankDifference	-0.5967302452316078	A
460	NormalizedRankDifference	-0.3869209809264305	A
461	NormalizedRankDifference	-0.6021798365122617	A
462	NormalizedRankDifference	0.1989100817438692	A
463	NormalizedRankDifference	-0.4059945504087193	A
464	NormalizedRankDifference	-0.0626702997275204	A
465	NormalizedRankDifference	0.0081743869209809	A
466	NormalizedRankDifference	0.4332425068119893	A
467	NormalizedRankDifference	0.0517711171662126	A
468	NormalizedRankDifference	0.100817438692098	A
469	NormalizedRankDifference	-0.4196185286103542	A
470	NormalizedRankDifference	-0.5095367847411446	A
471	NormalizedRankDifference	-0.1580381471389645	A
472	NormalizedRankDifference	-0.4850136239782017	A
473	NormalizedRankDifference	-0.1716621253405993	A
474	NormalizedRankDifference	-0.2506811989100818	A
475	NormalizedRankDifference	-0.8010899182561309	A
476	NormalizedRankDifference	-0.0354223433242507	A
477	NormalizedRankDifference	-0.4032697547683925	A
478	NormalizedRankDifference	-0.1634877384196185	A
479	NormalizedRankDifference	-0.0381471389645777	A
480	NormalizedRankDifference	-0.2942779291553134	A
481	NormalizedRankDifference	0.0245231607629428	A
482	NormalizedRankDifference	-0.4632152588555859	A
483	NormalizedRankDifference	-0.3242506811989102	A
484	NormalizedRankDifference	-0.1362397820163487	A
485	NormalizedRankDifference	-0.0517711171662126	A
486	NormalizedRankDifference	-0.4904632152588555	A
487	NormalizedRankDifference	0.4250681198910083	A
488	NormalizedRankDifference	-0.0081743869209809	A
489	NormalizedRankDifference	-0.111716621253406	A
490	NormalizedRankDifference	-0.0653950953678475	A
491	NormalizedRankDifference	-0.0517711171662125	A
492	NormalizedRankDifference	0.0272479564032697	A
493	NormalizedRankDifference	-0.1743869209809265	A
494	NormalizedRankDifference	-0.2016348773841962	A
495	NormalizedRankDifference	-0.0245231607629428	A
496	NormalizedRankDifference	-0.0245231607629427	A
497	NormalizedRankDifference	-0.1743869209809264	A
498	NormalizedRankDifference	-0.0735694822888283	A
499	NormalizedRankDifference	-0.0381471389645777	A
500	NormalizedRankDifference	-0.103542234332425	A
501	NormalizedRankDifference	-0.6811989100817438	A
502	NormalizedRankDifference	-0.0490463215258855	A
503	NormalizedRankDifference	-0.0681198910081744	A
504	NormalizedRankDifference	-0.0844686648501363	A
505	NormalizedRankDifference	-0.1689373297002725	A
506	NormalizedRankDifference	-0.1880108991825612	A
507	NormalizedRankDifference	0.0190735694822888	A
508	NormalizedRankDifference	0.1062670299727521	A
509	NormalizedRankDifference	-0.239782016348774	A
510	NormalizedRankDifference	-0.1416893732970027	A
511	NormalizedRankDifference	-0.0354223433242508	A
512	NormalizedRankDifference	-0.0653950953678474	A
513	NormalizedRankDifference	-0.2806539509536785	A
514	NormalizedRankDifference	-0.6267029972752045	A
515	NormalizedRankDifference	-0.0572207084468665	A
516	NormalizedRankDifference	-0.2861035422343325	A
517	NormalizedRankDifference	-0.1852861035422343	A
518	NormalizedRankDifference	-0.2506811989100818	A
519	NormalizedRankDifference	-0.1335149863760218	A
520	NormalizedRankDifference	-0.7275204359673025	A
521	NormalizedRankDifference	0.0790190735694822	A
522	NormalizedRankDifference	-0.1662125340599455	A
523	NormalizedRankDifference	-0.3487738419618529	A
524	NormalizedRankDifference	-0.0653950953678473	A
525	NormalizedRankDifference	-0.3188010899182562	A
526	NormalizedRankDifference	0.0408719346049045	A
527	NormalizedRankDifference	0.2697547683923705	A
528	NormalizedRankDifference	-0.1498637602179837	A
529	NormalizedRankDifference	0.005449591280654	A
530	NormalizedRankDifference	-0.8038147138964579	A
531	NormalizedRankDifference	-0.0381471389645776	A
532	NormalizedRankDifference	-0.3324250681198911	A
533	NormalizedRankDifference	0.1907356948228882	A
534	NormalizedRankDifference	-0.002724795640327	A
535	NormalizedRankDifference	-0.1117166212534061	A
536	NormalizedRankDifference	0.4741144414168937	A
537	NormalizedRankDifference	-0.3024523160762944	A
538	NormalizedRankDifference	0.1253405994550409	A
539	NormalizedRankDifference	-0.3051771117166212	A
540	NormalizedRankDifference	-0.1089918256130791	A
541	NormalizedRankDifference	0.106267029972752	A
542	NormalizedRankDifference	-0.0408719346049046	A
543	NormalizedRankDifference	-0.3487738419618529	A
544	NormalizedRankDifference	0.0245231607629428	A
545	NormalizedRankDifference	-0.3678474114441419	A
546	NormalizedRankDifference	0.0463215258855586	A
547	NormalizedRankDifference	0.228882833787466	A
548	NormalizedRankDifference	-0.0354223433242505	A
549	NormalizedRankDifference	-0.3705722070844687	A
550	NormalizedRankDifference	-0.0653950953678474	A
551	NormalizedRankDifference	-0.5258855585831064	A
552	NormalizedRankDifference	-0.1416893732970027	A
553	NormalizedRankDifference	-0.0299727520435967	A
554	NormalizedRankDifference	-0.0081743869209809	A
555	NormalizedRankDifference	-0.1634877384196185	A
556	NormalizedRankDifference	-0.0108991825613078	A
557	NormalizedRankDifference	-0.2942779291553134	A
558	NormalizedRankDifference	-0.6811989100817439	A
559	NormalizedRankDifference	-0.008174386920981	A
560	NormalizedRankDifference	-0.5694822888283377	A
561	NormalizedRankDifference	0.0354223433242507	A
562	NormalizedRankDifference	-0.0980926430517712	A
563	NormalizedRankDifference	-0.008174386920981	A
564	NormalizedRankDifference	-0.2070844686648501	A
565	NormalizedRankDifference	0.1771117166212534	A
566	NormalizedRankDifference	0.0408719346049045	A
567	NormalizedRankDifference	0.0163487738419618	A
568	NormalizedRankDifference	-0.1226158038147139	A
569	NormalizedRankDifference	-0.1825613079019073	A
570	NormalizedRankDifference	-0.5613079019073571	A
571	NormalizedRankDifference	0.0599455040871935	A
572	NormalizedRankDifference	-0.1880108991825613	A
573	NormalizedRankDifference	-0.2615803814713897	A
574	NormalizedRankDifference	-0.4468664850136241	A
575	NormalizedRankDifference	-0.4196185286103543	A
576	NormalizedRankDifference	-0.231607629427793	A
577	NormalizedRankDifference	-0.1989100817438693	A
578	NormalizedRankDifference	-0.2343324250681199	A
579	NormalizedRankDifference	-0.1553133514986376	A
580	NormalizedRankDifference	-0.1880108991825613	A
581	NormalizedRankDifference	0.1253405994550409	A
582	NormalizedRankDifference	-0.2888283378746596	A
583	NormalizedRankDifference	0.1825613079019074	A
584	NormalizedRankDifference	-0.8991825613079019	A
585	NormalizedRankDifference	-0.2370572207084468	A
586	NormalizedRankDifference	0.0408719346049046	A
587	NormalizedRankDifference	-0.4414168937329701	A
588	NormalizedRankDifference	-0.0681198910081744	A
589	NormalizedRankDifference	-0.1471389645776566	A
590	NormalizedRankDifference	0.0299727520435966	A
591	NormalizedRankDifference	-0.114441416893733	A
592	NormalizedRankDifference	-0.1171662125340598	A
593	NormalizedRankDifference	-0.0980926430517711	A
594	NormalizedRankDifference	-0.2534059945504087	A
595	NormalizedRankDifference	-0.1280653950953678	A
596	NormalizedRankDifference	0.0381471389645776	A
597	NormalizedRankDifference	-0.1226158038147138	A
598	NormalizedRankDifference	-0.5940054495912807	A
599	NormalizedRankDifference	-0.3024523160762943	A
600	NormalizedRankDifference	-0.223433242506812	A
601	NormalizedRankDifference	-0.5422343324250682	A
602	NormalizedRankDifference	-0.0517711171662126	A
603	NormalizedRankDifference	-0.337874659400545	A
604	NormalizedRankDifference	-0.0708446866485014	A
605	NormalizedRankDifference	-0.0381471389645777	A
606	NormalizedRankDifference	-0.6158038147138967	A
607	NormalizedRankDifference	-0.1008174386920981	A
608	NormalizedRankDifference	0.1444141689373296	A
609	NormalizedRankDifference	-0.6403269754768393	A
610	NormalizedRankDifference	0.0190735694822889	A
611	NormalizedRankDifference	0.0980926430517712	A
612	NormalizedRankDifference	0.0326975476839237	A
613	NormalizedRankDifference	-0.0381471389645775	A
614	NormalizedRankDifference	0.0108991825613078	A
615	NormalizedRankDifference	0.4386920980926431	A
616	NormalizedRankDifference	0.2942779291553133	A
617	NormalizedRankDifference	-0.0980926430517711	A
618	NormalizedRankDifference	-0.5776566757493189	A
619	NormalizedRankDifference	-0.4305177111716622	A
620	NormalizedRankDifference	0.0326975476839236	A
621	NormalizedRankDifference	0.005449591280654	A
622	NormalizedRankDifference	-0.1062670299727521	A
623	NormalizedRankDifference	-0.1771117166212535	A
624	NormalizedRankDifference	0.0463215258855587	A
625	NormalizedRankDifference	0.1771117166212533	A
626	NormalizedRankDifference	-0.2779291553133516	A
627	NormalizedRankDifference	-0.0081743869209809	A
628	NormalizedRankDifference	-0.0544959128065395	A
629	NormalizedRankDifference	-0.0490463215258856	A
630	NormalizedRankDifference	-0.3760217983651227	A
631	NormalizedRankDifference	0.111716621253406	A
632	NormalizedRankDifference	-0.0299727520435966	A
633	NormalizedRankDifference	-0.6158038147138966	A
634	NormalizedRankDifference	-0.7629427792915533	A
635	NormalizedRankDifference	-0.0926430517711172	A
636	NormalizedRankDifference	-0.2861035422343325	A
637	NormalizedRankDifference	-0.4277929155313352	A
638	NormalizedRankDifference	0.1008174386920981	A
639	NormalizedRankDifference	-0.0381471389645776	A
640	NormalizedRankDifference	0.1525885558583107	A
641	NormalizedRankDifference	-0.2888283378746594	A
642	NormalizedRankDifference	-0.1743869209809264	A
643	NormalizedRankDifference	0.0163487738419618	A
644	NormalizedRankDifference	-0.3814713896457767	A
645	NormalizedRankDifference	0.3514986376021798	A
646	NormalizedRankDifference	-0.2724795640326976	A
647	NormalizedRankDifference	-0.2779291553133515	A
648	NormalizedRankDifference	-0.6648501362397821	A
649	NormalizedRankDifference	-0.0817438692098093	A
650	NormalizedRankDifference	-0.2833787465940054	A
651	NormalizedRankDifference	-0.3569482288828338	A
652	NormalizedRankDifference	-0.0326975476839237	A
653	NormalizedRankDifference	-0.452316076294278	A
654	NormalizedRankDifference	-0.2397820163487738	A
655	NormalizedRankDifference	-0.1008174386920981	A
656	NormalizedRankDifference	0.1307901907356947	A
657	NormalizedRankDifference	-0.4550408719346049	A
658	NormalizedRankDifference	-0.1634877384196185	A
659	NormalizedRankDifference	-0.2752043596730245	A
660	NormalizedRankDifference	0.2643051771117165	A
661	NormalizedRankDifference	-0.0899182561307901	A
662	NormalizedRankDifference	-0.111716621253406	A
663	NormalizedRankDifference	-0.5803814713896458	A
664	NormalizedRankDifference	-0.5912806539509537	A
665	NormalizedRankDifference	-0.0272479564032697	A
666	NormalizedRankDifference	-0.0381471389645777	A
667	NormalizedRankDifference	-0.3651226158038148	A
668	NormalizedRankDifference	-0.0544959128065394	A
669	NormalizedRankDifference	-0.2561307901907357	A
670	NormalizedRankDifference	0.0572207084468665	A
671	NormalizedRankDifference	-0.4904632152588556	A
672	NormalizedRankDifference	-0.5395095367847412	A
673	NormalizedRankDifference	0.0054495912806539	A
674	NormalizedRankDifference	-0.3814713896457767	A
675	NormalizedRankDifference	-0.4168937329700273	A
676	NormalizedRankDifference	-0.681198910081744	A
677	NormalizedRankDifference	-0.0272479564032698	A
678	NormalizedRankDifference	-0.0980926430517711	A
679	NormalizedRankDifference	-0.1907356948228883	A
680	NormalizedRankDifference	-0.0435967302452316	A
681	NormalizedRankDifference	-0.0926430517711171	A
682	NormalizedRankDifference	-0.0108991825613079	A
683	NormalizedRankDifference	-0.4822888283378748	A
684	NormalizedRankDifference	-0.2970027247956404	A
685	NormalizedRankDifference	-0.5831062670299729	A
686	NormalizedRankDifference	-0.2506811989100818	A
687	NormalizedRankDifference	-0.3024523160762944	A
688	NormalizedRankDifference	-0.7193460490463216	A
689	NormalizedRankDifference	-0.3869209809264305	A
690	NormalizedRankDifference	-0.092643051771117	A
691	NormalizedRankDifference	-0.0054495912806539	A
692	NormalizedRankDifference	0.0572207084468665	A
693	NormalizedRankDifference	-0.111716621253406	A
694	NormalizedRankDifference	0.1171662125340599	A
695	NormalizedRankDifference	-0.2179836512261581	A
696	NormalizedRankDifference	-0.111716621253406	A
697	NormalizedRankDifference	-0.337874659400545	A
698	NormalizedRankDifference	0.0790190735694822	A
699	NormalizedRankDifference	-0.0926430517711172	A
700	NormalizedRankDifference	-0.0217983651226157	A
701	NormalizedRankDifference	0.0299727520435967	A
702	NormalizedRankDifference	-0.0572207084468665	A
703	NormalizedRankDifference	0.0463215258855585	A
704	NormalizedRankDifference	-0.11716621253406	A
705	NormalizedRankDifference	-0.2561307901907357	A
706	NormalizedRankDifference	-0.9019073569482292	A
707	NormalizedRankDifference	0.0817438692098092	A
708	NormalizedRankDifference	-0.1961852861035423	A
709	NormalizedRankDifference	-0.3297002724795641	A
710	NormalizedRankDifference	-0.8392370572207085	A
711	NormalizedRankDifference	-0.1798365122615803	A
712	NormalizedRankDifference	0.0190735694822888	A
713	NormalizedRankDifference	-0.0272479564032698	A
714	NormalizedRankDifference	-0.8937329700272478	A
715	NormalizedRankDifference	-0.0381471389645775	A
716	NormalizedRankDifference	-0.1253405994550409	A
717	NormalizedRankDifference	-0.0599455040871934	A
718	NormalizedRankDifference	-0.1389645776566759	A
719	NormalizedRankDifference	-0.3787465940054497	A
720	NormalizedRankDifference	-0.0108991825613079	A
721	NormalizedRankDifference	0.0245231607629428	A
722	NormalizedRankDifference	-0.0762942779291552	A
723	NormalizedRankDifference	-0.2615803814713897	A
724	NormalizedRankDifference	-0.0572207084468665	A
725	NormalizedRankDifference	-0.0681198910081743	A
726	NormalizedRankDifference	-0.5994550408719346	A
727	NormalizedRankDifference	-0.108991825613079	A
728	NormalizedRankDifference	-0.6457765667574933	A
729	NormalizedRankDifference	-0.1771117166212534	A
730	NormalizedRankDifference	-0.6185286103542235	A
731	NormalizedRankDifference	-0.2070844686648502	A
732	NormalizedRankDifference	-0.7329700272479566	A
733	NormalizedRankDifference	-0.3324250681198911	A
734	NormalizedRankDifference	-0.217983651226158	A
735	NormalizedRankDifference	-0.1743869209809264	A
736	NormalizedRankDifference	-0.2997275204359673	A
737	NormalizedRankDifference	0.0408719346049046	A
738	NormalizedRankDifference	0.3814713896457765	A
739	NormalizedRankDifference	-0.0490463215258855	A
740	NormalizedRankDifference	-0.226158038147139	A
741	NormalizedRankDifference	-0.0463215258855585	A
742	NormalizedRankDifference	-0.885558583106267	A
743	NormalizedRankDifference	0.0735694822888284	A
744	NormalizedRankDifference	-0.0136239782016349	A
745	NormalizedRankDifference	-0.2752043596730245	A
746	NormalizedRankDifference	-0.1307901907356949	A
747	NormalizedRankDifference	-0.4741144414168938	A
748	NormalizedRankDifference	-0.1171662125340599	A
749	NormalizedRankDifference	0.0108991825613079	A
750	NormalizedRankDifference	-0.6675749318801092	A
751	NormalizedRankDifference	-0.2833787465940055	A
752	NormalizedRankDifference	-0.2261580381471389	A
753	NormalizedRankDifference	0.1689373297002725	A
754	NormalizedRankDifference	-0.226158038147139	A
755	NormalizedRankDifference	0.3923705722070845	A
756	NormalizedRankDifference	-0.1253405994550409	A
757	NormalizedRankDifference	0.5149863760217985	A
758	NormalizedRankDifference	-0.0354223433242507	A
759	NormalizedRankDifference	0.0245231607629428	A
760	NormalizedRankDifference	-0.4114441416893735	A
761	NormalizedRankDifference	-0.3160762942779291	A
762	NormalizedRankDifference	-0.3705722070844687	A
763	NormalizedRankDifference	0.0381471389645777	A
764	NormalizedRankDifference	-0.0435967302452316	A
765	NormalizedRankDifference	-0.3106267029972753	A
766	NormalizedRankDifference	0.3814713896457766	A
767	NormalizedRankDifference	-0.3106267029972751	A
768	NormalizedRankDifference	-0.8092643051771119	A
769	NormalizedRankDifference	0.1553133514986376	A
770	NormalizedRankDifference	-0.2043596730245232	A
771	NormalizedRankDifference	-0.4359673024523162	A
772	NormalizedRankDifference	-0.547683923705722	A
773	NormalizedRankDifference	-0.2915531335149864	A
774	NormalizedRankDifference	-0.0326975476839237	A
775	NormalizedRankDifference	-0.0817438692098093	A
776	NormalizedRankDifference	-0.673024523160763	A
777	NormalizedRankDifference	-0.3814713896457766	A
778	NormalizedRankDifference	-0.1689373297002725	A
779	NormalizedRankDifference	0.2861035422343325	A
780	NormalizedRankDifference	-0.561307901907357	A
781	NormalizedRankDifference	-0.2779291553133516	A
782	NormalizedRankDifference	-0.4931880108991827	A
783	NormalizedRankDifference	-0.4223433242506811	A
784	NormalizedRankDifference	0.0653950953678474	A
785	NormalizedRankDifference	-0.2343324250681198	A
786	NormalizedRankDifference	-0.2343324250681199	A
787	NormalizedRankDifference	-0.2152588555858311	A
788	NormalizedRankDifference	0.108991825613079	A
789	NormalizedRankDifference	-0.3106267029972753	A
790	NormalizedRankDifference	-0.002724795640327	A
791	NormalizedRankDifference	-0.1553133514986375	A
792	NormalizedRankDifference	-0.0381471389645776	A
793	NormalizedRankDifference	0.7057220708446867	A
794	NormalizedRankDifference	-0.4768392370572208	A
795	NormalizedRankDifference	-0.2970027247956404	A
796	NormalizedRankDifference	-0.228882833787466	A
797	NormalizedRankDifference	0.098092643051771	A
798	NormalizedRankDifference	-0.6321525885558583	A
799	NormalizedRankDifference	-0.4141689373297004	A
800	NormalizedRankDifference	-0.0272479564032697	A
801	NormalizedRankDifference	-0.8092643051771119	A
802	NormalizedRankDifference	-0.0626702997275204	A
803	NormalizedRankDifference	0.0544959128065394	A
804	NormalizedRankDifference	-0.7193460490463216	A
805	NormalizedRankDifference	-0.6948228882833789	A
806	NormalizedRankDifference	-0.1634877384196185	A
807	NormalizedRankDifference	-0.2098092643051771	A
808	NormalizedRankDifference	-0.0299727520435967	A
809	NormalizedRankDifference	0.3787465940054496	A
810	NormalizedRankDifference	0.0027247956403272	A
811	NormalizedRankDifference	0.0381471389645777	A
812	NormalizedRankDifference	-0.6702997275204361	A
813	NormalizedRankDifference	-0.3896457765667575	A
814	NormalizedRankDifference	-0.1580381471389646	A
815	NormalizedRankDifference	-0.0899182561307901	A
816	NormalizedRankDifference	-0.4822888283378748	A
817	NormalizedRankDifference	-0.0108991825613079	A
818	NormalizedRankDifference	0.0054495912806539	A
819	NormalizedRankDifference	-0.1253405994550409	A
820	NormalizedRankDifference	-0.5149863760217984	A
821	NormalizedRankDifference	-0.2506811989100818	A
822	NormalizedRankDifference	0.3623978201634877	A
823	NormalizedRankDifference	-0.4931880108991827	A
824	NormalizedRankDifference	-0.0490463215258856	A
825	NormalizedRankDifference	-0.0081743869209809	A
826	NormalizedRankDifference	0.4223433242506814	A
827	NormalizedRankDifference	-0.2452316076294279	A
828	NormalizedRankDifference	0.0163487738419619	A
829	NormalizedRankDifference	-0.6348773841961854	A
830	NormalizedRankDifference	0.0245231607629426	A
831	NormalizedRankDifference	-0.100817438692098	A
832	NormalizedRankDifference	-0.460490463215259	A
833	NormalizedRankDifference	0.343324250681199	A
834	NormalizedRankDifference	-0.7820163487738422	A
835	NormalizedRankDifference	-0.0762942779291552	A
836	NormalizedRankDifference	-0.2970027247956404	A
837	NormalizedRankDifference	-0.1771117166212533	A
838	NormalizedRankDifference	0.1525885558583106	A
839	NormalizedRankDifference	-0.0217983651226158	A
840	NormalizedRankDifference	0.1634877384196186	A
841	NormalizedRankDifference	-0.0108991825613079	A
842	NormalizedRankDifference	-0.7384196185286103	A
843	NormalizedRankDifference	-0.0381471389645777	A
844	NormalizedRankDifference	-0.0299727520435967	A
845	NormalizedRankDifference	0.0599455040871934	A
846	NormalizedRankDifference	-0.5831062670299728	A
847	NormalizedRankDifference	-0.1471389645776567	A
848	NormalizedRankDifference	0.3051771117166212	A
849	NormalizedRankDifference	-0.114441416893733	A
850	NormalizedRankDifference	-0.4332425068119891	A
851	NormalizedRankDifference	-0.673024523160763	A
852	NormalizedRankDifference	-0.1253405994550409	A
853	NormalizedRankDifference	-0.0108991825613079	A
854	NormalizedRankDifference	-0.3596730245231608	A
855	NormalizedRankDifference	-0.0435967302452315	A
856	NormalizedRankDifference	-0.1253405994550409	A
857	NormalizedRankDifference	-0.555858310626703	A
858	NormalizedRankDifference	-0.5040871934604907	A
859	NormalizedRankDifference	-0.553133514986376	A
860	NormalizedRankDifference	0.0163487738419617	A
861	NormalizedRankDifference	0.1553133514986376	A
862	NormalizedRankDifference	-0.3651226158038148	A
863	NormalizedRankDifference	-0.0708446866485014	A
864	NormalizedRankDifference	-0.5885558583106268	A
865	NormalizedRankDifference	-0.577656675749319	A
866	NormalizedRankDifference	0.0381471389645777	A
867	NormalizedRankDifference	0.0136239782016348	A
868	NormalizedRankDifference	0.005449591280654	A
869	NormalizedRankDifference	-0.678474114441417	A
870	NormalizedRankDifference	-0.2425068119891007	A
871	NormalizedRankDifference	-0.2207084468664851	A
872	NormalizedRankDifference	0.002724795640327	A
873	NormalizedRankDifference	-0.4005449591280655	A
874	NormalizedRankDifference	-0.0735694822888283	A
875	NormalizedRankDifference	-0.2970027247956402	A
876	NormalizedRankDifference	-0.4822888283378748	A
877	NormalizedRankDifference	0.346049046321526	A
878	NormalizedRankDifference	0.106267029972752	A
879	NormalizedRankDifference	-0.2397820163487738	A
880	NormalizedRankDifference	-0.4986376021798366	A
881	NormalizedRankDifference	-0.2588555858310626	A
882	NormalizedRankDifference	-0.3896457765667575	A
883	NormalizedRankDifference	-0.6566757493188011	A
884	NormalizedRankDifference	-0.6403269754768393	A
885	NormalizedRankDifference	-0.1934604904632152	A
886	NormalizedRankDifference	-0.4768392370572208	A
887	NormalizedRankDifference	-0.1226158038147138	A
888	NormalizedRankDifference	-0.7356948228882835	A
889	NormalizedRankDifference	-0.0408719346049046	A
890	NormalizedRankDifference	-0.0245231607629427	A
891	NormalizedRankDifference	0.0081743869209809	A
892	NormalizedRankDifference	-0.2588555858310628	A
893	NormalizedRankDifference	-0.2997275204359674	A
894	NormalizedRankDifference	-0.0027247956403268	A
895	NormalizedRankDifference	-0.2588555858310628	A
896	NormalizedRankDifference	-0.4877384196185287	A
897	NormalizedRankDifference	-0.2234332425068121	A
898	NormalizedRankDifference	-0.1689373297002724	A
899	NormalizedRankDifference	0.0217983651226157	A
900	NormalizedRankDifference	0.0544959128065395	A
901	NormalizedRankDifference	-0.0217983651226157	A
902	NormalizedRankDifference	0.0408719346049047	A
903	NormalizedRankDifference	0.0926430517711171	A
904	NormalizedRankDifference	0.5531335149863762	A
905	NormalizedRankDifference	-0.0762942779291553	A
906	NormalizedRankDifference	-0.4250681198910083	A
907	NormalizedRankDifference	-0.0899182561307901	A
908	NormalizedRankDifference	-0.0245231607629427	A
909	NormalizedRankDifference	-0.0517711171662125	A
910	NormalizedRankDifference	-0.0762942779291553	A
911	NormalizedRankDifference	-0.1880108991825612	A
912	NormalizedRankDifference	-0.888283378746594	A
913	NormalizedRankDifference	-0.1307901907356949	A
914	NormalizedRankDifference	-0.5585831062670301	A
915	NormalizedRankDifference	-0.1062670299727521	A
916	NormalizedRankDifference	0.0108991825613079	A
917	NormalizedRankDifference	-0.103542234332425	A
918	NormalizedRankDifference	-0.0653950953678474	A
919	NormalizedRankDifference	0.1362397820163488	A
920	NormalizedRankDifference	-0.2806539509536784	A
921	NormalizedRankDifference	-0.9400544959128068	A
922	NormalizedRankDifference	-0.2506811989100818	A
923	NormalizedRankDifference	-0.111716621253406	A
924	NormalizedRankDifference	0.002724795640327	A
925	NormalizedRankDifference	-0.1171662125340599	A
926	NormalizedRankDifference	0.0081743869209808	A
927	NormalizedRankDifference	-0.2070844686648502	A
928	NormalizedRankDifference	-0.7602179836512264	A
929	NormalizedRankDifference	0.0081743869209809	A
930	NormalizedRankDifference	-0.1880108991825614	A
931	NormalizedRankDifference	0.0899182561307903	A
932	NormalizedRankDifference	0.002724795640327	A
933	NormalizedRankDifference	-0.0762942779291553	A
934	NormalizedRankDifference	-0.1335149863760218	A
935	NormalizedRankDifference	-0.1689373297002724	A
936	NormalizedRankDifference	0.3242506811989102	A
937	NormalizedRankDifference	-0.0790190735694822	A
938	NormalizedRankDifference	-0.2697547683923706	A
939	NormalizedRankDifference	-0.3106267029972753	A
940	NormalizedRankDifference	-0.1825613079019074	A
941	NormalizedRankDifference	-0.0108991825613079	A
942	NormalizedRankDifference	-0.0735694822888284	A
943	NormalizedRankDifference	-0.3133514986376023	A
944	NormalizedRankDifference	-0.1634877384196186	A
945	NormalizedRankDifference	-0.3514986376021798	A
946	NormalizedRankDifference	-0.3242506811989102	A
947	NormalizedRankDifference	-0.0844686648501362	A
948	NormalizedRankDifference	-0.3160762942779291	A
949	NormalizedRankDifference	-0.0735694822888284	A
950	NormalizedRankDifference	0.1416893732970027	A
951	NormalizedRankDifference	0.2534059945504087	A
952	NormalizedRankDifference	0.0190735694822889	A
953	NormalizedRankDifference	-0.0735694822888283	A
954	NormalizedRankDifference	-0.4414168937329701	A
955	NormalizedRankDifference	-0.6485013623978202	A
956	NormalizedRankDifference	-0.2070844686648501	A
957	NormalizedRankDifference	-0.7547683923705722	A
958	NormalizedRankDifference	-0.0354223433242506	A
959	NormalizedRankDifference	-0.1825613079019074	A
960	NormalizedRankDifference	-0.7220708446866487	A
961	NormalizedRankDifference	-0.119891008174387	A
962	NormalizedRankDifference	-0.6185286103542236	A
963	NormalizedRankDifference	-0.1989100817438692	A
964	NormalizedRankDifference	0.0490463215258856	A
965	NormalizedRankDifference	0.0108991825613079	A
966	NormalizedRankDifference	-0.1362397820163487	A
967	NormalizedRankDifference	-0.0681198910081744	A
968	NormalizedRankDifference	-0.2343324250681198	A
969	NormalizedRankDifference	-0.0217983651226157	A
970	NormalizedRankDifference	-0.4795640326975477	A
971	NormalizedRankDifference	-0.3324250681198911	A
972	NormalizedRankDifference	-0.2942779291553134	A
973	NormalizedRankDifference	0.0354223433242507	A
974	NormalizedRankDifference	-0.0572207084468665	A
975	NormalizedRankDifference	-0.5313351498637603	A
976	NormalizedRankDifference	-0.0217983651226157	A
977	NormalizedRankDifference	-0.2724795640326976	A
978	NormalizedRankDifference	-0.1035422343324251	A
979	NormalizedRankDifference	-0.2970027247956404	A
980	NormalizedRankDifference	-0.0081743869209809	A
981	NormalizedRankDifference	0.0871934604904633	A
982	NormalizedRankDifference	-0.114441416893733	A
983	NormalizedRankDifference	0.1580381471389646	A
984	NormalizedRankDifference	-0.005449591280654	A
985	NormalizedRankDifference	-0.1907356948228883	A
986	NormalizedRankDifference	-0.1743869209809265	A
987	NormalizedRankDifference	-0.1880108991825614	A
988	NormalizedRankDifference	-0.3678474114441417	A
989	NormalizedRankDifference	-0.103542234332425	A
990	NormalizedRankDifference	0.0381471389645776	A
991	NormalizedRankDifference	-0.0299727520435967	A
992	NormalizedRankDifference	-0.0790190735694823	A
993	NormalizedRankDifference	-0.1362397820163488	A
994	NormalizedRankDifference	-0.0027247956403269	A
995	NormalizedRankDifference	0.0463215258855586	A
996	NormalizedRankDifference	0.0299727520435966	A
997	NormalizedRankDifference	-0.2779291553133516	A
998	NormalizedRankDifference	-0.215258855585831	A
999	NormalizedRankDifference	0.1280653950953678	A
1000	NormalizedRankDifference	-0.226158038147139	A
1001	NormalizedRankDifference	-0.0953678474114441	A
1002	NormalizedRankDifference	0.0435967302452315	A
1003	NormalizedRankDifference	-0.1498637602179837	A
1004	NormalizedRankDifference	-0.0572207084468664	A
1005	NormalizedRankDifference	-0.1335149863760218	A
1006	NormalizedRankDifference	-0.6430517711171663	A
1007	NormalizedRankDifference	-0.2425068119891008	A
1008	NormalizedRankDifference	-0.1498637602179836	A
1009	NormalizedRankDifference	-0.3678474114441418	A
1010	NormalizedRankDifference	-0.0708446866485014	A
1011	NormalizedRankDifference	0.3705722070844686	A
1012	NormalizedRankDifference	-0.3487738419618529	A
1013	NormalizedRankDifference	-0.2425068119891009	A
1014	NormalizedRankDifference	-0.4359673024523161	A
1015	NormalizedRankDifference	-0.1662125340599455	A
1016	NormalizedRankDifference	-0.1008174386920981	A
1017	NormalizedRankDifference	-0.4332425068119892	A
1018	NormalizedRankDifference	-0.0027247956403268	A
1019	NormalizedRankDifference	-0.5258855585831063	A
1020	NormalizedRankDifference	-0.0163487738419619	A
1021	NormalizedRankDifference	-0.0517711171662125	A
1022	NormalizedRankDifference	-0.2997275204359674	A
1023	NormalizedRankDifference	0.1525885558583106	A
1024	NormalizedRankDifference	0.2179836512261581	A
1025	NormalizedRankDifference	-0.5912806539509539	A
1026	NormalizedRankDifference	0.0844686648501363	A
1027	NormalizedRankDifference	-0.5040871934604905	A
1028	NormalizedRankDifference	-0.114441416893733	A
1029	NormalizedRankDifference	-0.1989100817438692	A
1030	NormalizedRankDifference	-0.0980926430517711	A
1031	NormalizedRankDifference	-0.6457765667574932	A
1032	NormalizedRankDifference	-0.0626702997275204	A
1033	NormalizedRankDifference	-0.4250681198910083	A
1034	NormalizedRankDifference	-0.3678474114441417	A
1035	NormalizedRankDifference	-0.1525885558583105	A
1036	NormalizedRankDifference	0.6294277929155315	A
1037	NormalizedRankDifference	0.4005449591280655	A
1038	NormalizedRankDifference	-0.8310626702997277	A
1039	NormalizedRankDifference	0.0899182561307901	A
1040	NormalizedRankDifference	-0.4495912806539509	A
1041	NormalizedRankDifference	-0.0163487738419618	A
1042	NormalizedRankDifference	-0.683923705722071	A
1043	NormalizedRankDifference	-0.7547683923705724	A
1044	NormalizedRankDifference	0.0463215258855585	A
1045	NormalizedRankDifference	-0.3705722070844687	A
1046	NormalizedRankDifference	-0.0136239782016348	A
1047	NormalizedRankDifference	-0.2942779291553133	A
1048	NormalizedRankDifference	-0.3950953678474115	A
1049	NormalizedRankDifference	-0.1580381471389646	A
1050	NormalizedRankDifference	-0.0381471389645777	A
1051	NormalizedRankDifference	-0.8201634877384197	A
1052	NormalizedRankDifference	-0.7275204359673025	A
1053	NormalizedRankDifference	0.0136239782016349	A
1054	NormalizedRankDifference	0.2697547683923706	A
1055	NormalizedRankDifference	-0.0599455040871933	A
1056	NormalizedRankDifference	-0.4686648501362399	A
1057	NormalizedRankDifference	0.0708446866485014	A
1058	NormalizedRankDifference	-0.1907356948228883	A
1059	NormalizedRankDifference	-0.0054495912806539	A
1060	NormalizedRankDifference	-0.2098092643051771	A
1061	NormalizedRankDifference	-0.1852861035422344	A
1062	NormalizedRankDifference	0.1226158038147138	A
1063	NormalizedRankDifference	-0.588555858310627	A
1064	NormalizedRankDifference	-0.2888283378746595	A
1065	NormalizedRankDifference	-0.1117166212534061	A
1066	NormalizedRankDifference	-0.7193460490463216	A
1067	NormalizedRankDifference	-0.1716621253405994	A
1068	NormalizedRankDifference	-0.5940054495912809	A
1069	NormalizedRankDifference	-0.1852861035422343	A
1070	NormalizedRankDifference	-0.5367847411444142	A
1071	NormalizedRankDifference	0.3487738419618529	A
1072	NormalizedRankDifference	-0.2970027247956404	A
1073	NormalizedRankDifference	0.2425068119891009	A
1074	NormalizedRankDifference	-0.0899182561307903	A
1075	NormalizedRankDifference	-0.5258855585831064	A
1076	NormalizedRankDifference	-0.5040871934604905	A
1077	NormalizedRankDifference	-0.1226158038147139	A
1078	NormalizedRankDifference	-0.0844686648501362	A
1079	NormalizedRankDifference	-0.4114441416893733	A
1080	NormalizedRankDifference	-0.2806539509536785	A
1081	NormalizedRankDifference	-0.0272479564032697	A
1082	NormalizedRankDifference	-0.5504087193460492	A
1083	NormalizedRankDifference	-0.0354223433242507	A
1084	NormalizedRankDifference	0.2588555858310626	A
1085	NormalizedRankDifference	-0.4468664850136241	A
1086	NormalizedRankDifference	-0.1798365122615803	A
1087	NormalizedRankDifference	0.0653950953678475	A
1088	NormalizedRankDifference	-0.0817438692098093	A
1089	NormalizedRankDifference	-0.7193460490463215	A
1090	NormalizedRankDifference	-0.1662125340599455	A
1091	NormalizedRankDifference	-0.0653950953678473	A
1092	NormalizedRankDifference	-0.1471389645776566	A
1093	NormalizedRankDifference	-0.1852861035422343	A
1094	NormalizedRankDifference	-0.0381471389645775	A
1095	NormalizedRankDifference	-0.904632152588556	A
1096	NormalizedRankDifference	0.1280653950953678	A
1097	NormalizedRankDifference	-0.6539509536784743	A
1098	NormalizedRankDifference	-0.2261580381471389	A
1099	NormalizedRankDifference	-0.002724795640327	A
1100	NormalizedRankDifference	-0.1607629427792916	A
1101	NormalizedRankDifference	-0.0108991825613079	A
1102	NormalizedRankDifference	-0.0653950953678474	A
1103	NormalizedRankDifference	-0.1607629427792914	A
1104	NormalizedRankDifference	-0.0190735694822887	A
1105	NormalizedRankDifference	0.7084468664850136	A
1106	NormalizedRankDifference	0.0299727520435967	A
1107	NormalizedRankDifference	-0.0108991825613079	A
1108	NormalizedRankDifference	-0.3787465940054496	A
1109	NormalizedRankDifference	-0.1062670299727521	A
1110	NormalizedRankDifference	-0.1771117166212535	A
1111	NormalizedRankDifference	0.2179836512261581	A
1112	NormalizedRankDifference	0.0163487738419619	A
1113	NormalizedRankDifference	-0.1226158038147138	A
1114	NormalizedRankDifference	-0.1307901907356947	A
1115	NormalizedRankDifference	-0.7329700272479565	A
1116	NormalizedRankDifference	-0.5286103542234333	A
1117	NormalizedRankDifference	-0.2970027247956404	A
1118	NormalizedRankDifference	0.0163487738419617	A
1119	NormalizedRankDifference	-0.0381471389645776	A
1120	NormalizedRankDifference	-0.239782016348774	A
1121	NormalizedRankDifference	-0.5367847411444143	A
1122	NormalizedRankDifference	-0.4223433242506814	A
1123	NormalizedRankDifference	-0.1362397820163488	A
1124	NormalizedRankDifference	-0.0980926430517711	A
1125	NormalizedRankDifference	-0.4768392370572207	A
1126	NormalizedRankDifference	-0.5422343324250682	A
1127	NormalizedRankDifference	-0.2043596730245231	A
1128	NormalizedRankDifference	-0.0435967302452315	A
1129	NormalizedRankDifference	0.5367847411444142	A
1130	NormalizedRankDifference	0.0653950953678474	A
1131	NormalizedRankDifference	-0.577656675749319	A
1132	NormalizedRankDifference	-0.2316076294277929	A
1133	NormalizedRankDifference	-0.2697547683923706	A
1134	NormalizedRankDifference	-0.1416893732970027	A
1135	NormalizedRankDifference	0.3569482288828338	A
1136	NormalizedRankDifference	-0.1907356948228882	A
1137	NormalizedRankDifference	0.2343324250681198	A
1138	NormalizedRankDifference	-0.228882833787466	A
1139	NormalizedRankDifference	0.0844686648501361	A
1140	NormalizedRankDifference	-0.6212534059945505	A
1141	NormalizedRankDifference	0.2942779291553134	A
1142	NormalizedRankDifference	-0.4386920980926431	A
1143	NormalizedRankDifference	-0.0108991825613078	A
1144	NormalizedRankDifference	0.2806539509536785	A
1145	NormalizedRankDifference	-0.5204359673024523	A
1146	NormalizedRankDifference	-0.0354223433242507	A
1147	NormalizedRankDifference	-0.1743869209809265	A
1148	NormalizedRankDifference	-0.7138964577656675	A
1149	NormalizedRankDifference	-0.2125340599455041	A
1150	NormalizedRankDifference	-0.1580381471389645	A
1151	NormalizedRankDifference	-0.5149863760217985	A
1152	NormalizedRankDifference	-0.7275204359673025	A
1153	NormalizedRankDifference	-0.0463215258855586	A
1154	NormalizedRankDifference	-0.2043596730245231	A
1155	NormalizedRankDifference	-0.4087193460490463	A
1156	NormalizedRankDifference	-0.0490463215258855	A
1157	NormalizedRankDifference	-0.106267029972752	A
1158	NormalizedRankDifference	-0.0899182561307901	A
1159	NormalizedRankDifference	-0.430517711171662	A
1160	NormalizedRankDifference	-0.3460490463215259	A
1161	NormalizedRankDifference	-0.1444141689373297	A
1162	NormalizedRankDifference	-0.1471389645776566	A
1163	NormalizedRankDifference	-0.904632152588556	A
1164	NormalizedRankDifference	0.0381471389645776	A
1165	NormalizedRankDifference	-0.7983651226158038	A
1166	NormalizedRankDifference	-0.1471389645776566	A
1167	NormalizedRankDifference	0.0245231607629427	A
1168	NormalizedRankDifference	-0.0735694822888283	A
1169	NormalizedRankDifference	0.1444141689373297	A
1170	NormalizedRankDifference	-0.226158038147139	A
1171	NormalizedRankDifference	-0.4550408719346049	A
1172	NormalizedRankDifference	-0.1716621253405995	A
1173	NormalizedRankDifference	-0.0762942779291553	A
1174	NormalizedRankDifference	-0.0708446866485013	A
1175	NormalizedRankDifference	-0.5831062670299728	A
1176	NormalizedRankDifference	-0.6948228882833789	A
1177	NormalizedRankDifference	-0.2588555858310626	A
1178	NormalizedRankDifference	-0.0490463215258855	A
1179	NormalizedRankDifference	-0.0272479564032697	A
1180	NormalizedRankDifference	-0.0980926430517711	A
1181	NormalizedRankDifference	-0.0136239782016349	A
1182	NormalizedRankDifference	-0.5449591280653951	A
1183	NormalizedRankDifference	-0.1934604904632152	A
1184	NormalizedRankDifference	0.1580381471389645	A
1185	NormalizedRankDifference	-0.3705722070844687	A
1186	NormalizedRankDifference	-0.1880108991825612	A
1187	NormalizedRankDifference	0.0926430517711172	A
1188	NormalizedRankDifference	0.0299727520435967	A
1189	NormalizedRankDifference	0.4877384196185287	A
1190	NormalizedRankDifference	-0.0544959128065395	A
1191	NormalizedRankDifference	-0.7057220708446867	A
1192	NormalizedRankDifference	-0.4305177111716622	A
1193	NormalizedRankDifference	-0.0817438692098092	A
1194	NormalizedRankDifference	-0.2806539509536784	A
1195	NormalizedRankDifference	-0.4741144414168938	A
1196	NormalizedRankDifference	-0.2643051771117167	A
1197	NormalizedRankDifference	0.1580381471389646	A
1198	NormalizedRankDifference	-0.3106267029972753	A
1199	NormalizedRankDifference	-0.1389645776566758	A
1200	NormalizedRankDifference	-0.0190735694822888	A
1201	NormalizedRankDifference	0.0735694822888283	A
1202	NormalizedRankDifference	-0.1226158038147138	A
1203	NormalizedRankDifference	-0.4850136239782018	A
1204	NormalizedRankDifference	-0.0245231607629428	A
1205	NormalizedRankDifference	-0.3542234332425068	A
1206	NormalizedRankDifference	-0.114441416893733	A
1207	NormalizedRankDifference	-0.2506811989100817	A
1208	NormalizedRankDifference	-0.0408719346049047	A
1209	NormalizedRankDifference	-0.3705722070844687	A
1210	NormalizedRankDifference	-0.0490463215258855	A
1211	NormalizedRankDifference	-0.2724795640326976	A
1212	NormalizedRankDifference	-0.11716621253406	A
1213	NormalizedRankDifference	-0.5204359673024522	A
1214	NormalizedRankDifference	-0.2043596730245231	A
1215	NormalizedRankDifference	0.1444141689373296	A
1216	NormalizedRankDifference	-0.1607629427792914	A
1217	NormalizedRankDifference	-0.0463215258855586	A
1218	NormalizedRankDifference	-0.4741144414168938	A
1219	NormalizedRankDifference	-0.1062670299727519	A
1220	NormalizedRankDifference	0.2397820163487738	A
1221	NormalizedRankDifference	-0.3351498637602181	A
1222	NormalizedRankDifference	-0.0544959128065395	A
1223	NormalizedRankDifference	-0.5667574931880109	A
1224	NormalizedRankDifference	-0.6158038147138964	A
1225	NormalizedRankDifference	0.0408719346049046	A
1226	NormalizedRankDifference	0.0217983651226158	A
1227	NormalizedRankDifference	-0.6294277929155314	A
1228	NormalizedRankDifference	-0.3678474114441415	A
1229	NormalizedRankDifference	-0.2343324250681198	A
1230	NormalizedRankDifference	-0.4277929155313351	A
1231	NormalizedRankDifference	0.0354223433242505	A
1232	NormalizedRankDifference	-0.2098092643051771	A
1233	NormalizedRankDifference	-0.0245231607629428	A
1234	NormalizedRankDifference	-0.566757493188011	A
1235	NormalizedRankDifference	-0.0381471389645777	A
1236	NormalizedRankDifference	-0.1062670299727521	A
1237	NormalizedRankDifference	-0.4223433242506813	A
1238	NormalizedRankDifference	-0.0790190735694823	A
1239	NormalizedRankDifference	-0.6975476839237059	A
1240	NormalizedRankDifference	-0.2397820163487738	A
1241	NormalizedRankDifference	0.0681198910081744	A
1242	NormalizedRankDifference	-0.1035422343324252	A
1243	NormalizedRankDifference	-0.3106267029972752	A
1244	NormalizedRankDifference	-0.0299727520435967	A
1245	NormalizedRankDifference	-0.217983651226158	A
1246	NormalizedRankDifference	-0.5367847411444142	A
1247	NormalizedRankDifference	0.0817438692098091	A
1248	NormalizedRankDifference	-0.3732970027247958	A
1249	NormalizedRankDifference	-0.0899182561307903	A
1250	NormalizedRankDifference	-0.449591280653951	A
1251	NormalizedRankDifference	-0.1444141689373297	A
1252	NormalizedRankDifference	0.1117166212534059	A
1253	NormalizedRankDifference	-0.5749318801089919	A
1254	NormalizedRankDifference	-0.3215258855585832	A
1255	NormalizedRankDifference	-0.2861035422343325	A
1256	NormalizedRankDifference	-0.0681198910081744	A
1257	NormalizedRankDifference	-0.0136239782016349	A
1258	NormalizedRankDifference	0.0190735694822888	A
1259	NormalizedRankDifference	-0.1662125340599455	A
1260	NormalizedRankDifference	-0.2125340599455041	A
1261	NormalizedRankDifference	-0.5149863760217985	A
1262	NormalizedRankDifference	-0.0081743869209809	A
1263	NormalizedRankDifference	-0.640326975476839	A
1264	NormalizedRankDifference	-0.2806539509536786	A
1265	NormalizedRankDifference	-0.340599455040872	A
1266	NormalizedRankDifference	-0.7247956403269756	A
1267	NormalizedRankDifference	-0.3923705722070845	A
1268	NormalizedRankDifference	-0.1852861035422343	A
1269	NormalizedRankDifference	-0.4632152588555859	A
1270	NormalizedRankDifference	-0.3651226158038148	A
1271	NormalizedRankDifference	-0.0190735694822888	A
1272	NormalizedRankDifference	-0.4359673024523161	A
1273	NormalizedRankDifference	-0.7302452316076294	A
1274	NormalizedRankDifference	-0.3923705722070845	A
1275	NormalizedRankDifference	-0.2615803814713897	A
1276	NormalizedRankDifference	-0.3215258855585832	A
1277	NormalizedRankDifference	0.5177111716621255	A
1278	NormalizedRankDifference	0.0572207084468665	A
1279	NormalizedRankDifference	-0.1253405994550409	A
1280	NormalizedRankDifference	-0.5531335149863761	A
1281	NormalizedRankDifference	-0.1689373297002724	A
1282	NormalizedRankDifference	-0.0163487738419619	A
1283	NormalizedRankDifference	-0.2997275204359674	A
1284	NormalizedRankDifference	-0.0163487738419618	A
1285	NormalizedRankDifference	-0.5231607629427794	A
1286	NormalizedRankDifference	-0.3869209809264306	A
1287	NormalizedRankDifference	-0.7493188010899184	A
1288	NormalizedRankDifference	0.0108991825613078	A
1289	NormalizedRankDifference	-0.4359673024523161	A
1290	NormalizedRankDifference	0.0136239782016348	A
1291	NormalizedRankDifference	-0.1689373297002726	A
1292	NormalizedRankDifference	-0.0626702997275205	A
1293	NormalizedRankDifference	-0.2942779291553133	A
1294	NormalizedRankDifference	-0.3160762942779292	A
1295	NormalizedRankDifference	-0.2207084468664851	A
1296	NormalizedRankDifference	-0.2070844686648502	A
1297	NormalizedRankDifference	0.2643051771117167	A
1298	NormalizedRankDifference	0.0871934604904632	A
1299	NormalizedRankDifference	-0.0245231607629426	A
1300	NormalizedRankDifference	-0.0027247956403269	A
1301	NormalizedRankDifference	-0.0517711171662124	A
1302	NormalizedRankDifference	-0.5476839237057222	A
1303	NormalizedRankDifference	-0.6430517711171663	A
1304	NormalizedRankDifference	-0.0735694822888283	A
1305	NormalizedRankDifference	-0.1362397820163487	A
1306	NormalizedRankDifference	-0.1062670299727521	A
1307	NormalizedRankDifference	0.2752043596730246	A
1308	NormalizedRankDifference	-0.2506811989100818	A
1309	NormalizedRankDifference	0.0217983651226158	A
1310	NormalizedRankDifference	-0.2179836512261581	A
1311	NormalizedRankDifference	-0.8065395095367849	A
1312	NormalizedRankDifference	0.2125340599455041	A
1313	NormalizedRankDifference	-0.1253405994550409	A
1314	NormalizedRankDifference	-0.0926430517711171	A
1315	NormalizedRankDifference	-0.0817438692098092	A
1316	NormalizedRankDifference	-0.0762942779291553	A
1317	NormalizedRankDifference	-0.6485013623978203	A
1318	NormalizedRankDifference	-0.6594005449591283	A
1319	NormalizedRankDifference	-0.6158038147138964	A
1320	NormalizedRankDifference	-0.0790190735694822	A
1321	NormalizedRankDifference	-0.1934604904632152	A
1322	NormalizedRankDifference	-0.7438692098092645	A
1323	NormalizedRankDifference	0.201634877384196	A
1324	NormalizedRankDifference	-0.005449591280654	A
1325	NormalizedRankDifference	-0.6021798365122616	A
1326	NormalizedRankDifference	-0.2779291553133515	A
1327	NormalizedRankDifference	-0.1634877384196186	A
1328	NormalizedRankDifference	-0.7847411444141691	A
1329	NormalizedRankDifference	-0.0762942779291553	A
1330	NormalizedRankDifference	-0.2479564032697548	A
1331	NormalizedRankDifference	-0.6512261580381473	A
1332	NormalizedRankDifference	0.0708446866485014	A
1333	NormalizedRankDifference	-0.1416893732970028	A
1334	NormalizedRankDifference	-0.2915531335149864	A
1335	NormalizedRankDifference	-0.5258855585831064	A
1336	NormalizedRankDifference	-0.0108991825613079	A
1337	NormalizedRankDifference	0.002724795640327	A
1338	NormalizedRankDifference	-0.1416893732970028	A
1339	NormalizedRankDifference	-0.0790190735694822	A
1340	NormalizedRankDifference	-0.0463215258855586	A
1341	NormalizedRankDifference	0.6021798365122617	A
1342	NormalizedRankDifference	-0.1253405994550409	A
1343	NormalizedRankDifference	-0.0572207084468664	A
1344	NormalizedRankDifference	-0.3106267029972753	A
1345	NormalizedRankDifference	-0.4141689373297002	A
1346	NormalizedRankDifference	-0.108991825613079	A
1347	NormalizedRankDifference	-0.1362397820163488	A
1348	NormalizedRankDifference	0.0790190735694823	A
1349	NormalizedRankDifference	-0.3869209809264306	A
1350	NormalizedRankDifference	0.0054495912806538	A
1351	NormalizedRankDifference	-0.2670299727520436	A
1352	NormalizedRankDifference	-0.3487738419618529	A
1353	NormalizedRankDifference	-0.0408719346049046	A
1354	NormalizedRankDifference	0.3678474114441418	A
1355	NormalizedRankDifference	0.0136239782016348	A
1356	NormalizedRankDifference	-0.1335149863760217	A
1357	NormalizedRankDifference	0.2561307901907357	A
1358	NormalizedRankDifference	-0.4005449591280655	A
1359	NormalizedRankDifference	-0.6621253405994552	A
1360	NormalizedRankDifference	-0.2806539509536785	A
1361	NormalizedRankDifference	-0.1525885558583105	A
1362	NormalizedRankDifference	0.0245231607629428	A
1363	NormalizedRankDifference	-0.4686648501362399	A
1364	NormalizedRankDifference	0.0463215258855586	A
1365	NormalizedRankDifference	-0.0272479564032698	A
1366	NormalizedRankDifference	-0.0681198910081745	A
1367	NormalizedRankDifference	-0.0544959128065395	A
1368	NormalizedRankDifference	-0.2043596730245231	A
1369	NormalizedRankDifference	-0.5258855585831064	A
1370	NormalizedRankDifference	-0.6702997275204361	A
1371	NormalizedRankDifference	-0.5531335149863761	A
1372	NormalizedRankDifference	-0.3460490463215259	A
1373	NormalizedRankDifference	-0.0326975476839236	A
1374	NormalizedRankDifference	-0.0626702997275205	A
1375	NormalizedRankDifference	-0.2588555858310627	A
1376	NormalizedRankDifference	-0.1525885558583106	A
1377	NormalizedRankDifference	-0.1389645776566758	A
1378	NormalizedRankDifference	0.111716621253406	A
1379	NormalizedRankDifference	-0.0790190735694823	A
1380	NormalizedRankDifference	-0.7220708446866486	A
1381	NormalizedRankDifference	-0.1934604904632154	A
1382	NormalizedRankDifference	-0.1035422343324251	A
1383	NormalizedRankDifference	0.3051771117166213	A
1384	NormalizedRankDifference	-0.7057220708446867	A
1385	NormalizedRankDifference	-0.228882833787466	A
1386	NormalizedRankDifference	-0.1416893732970027	A
1387	NormalizedRankDifference	-0.7547683923705724	A
1388	NormalizedRankDifference	-0.226158038147139	A
1389	NormalizedRankDifference	-0.1907356948228883	A
1390	NormalizedRankDifference	-0.0108991825613078	A
1391	NormalizedRankDifference	-0.4141689373297003	A
1392	NormalizedRankDifference	-0.1852861035422344	A
1393	NormalizedRankDifference	0.2561307901907357	A
1394	NormalizedRankDifference	0.2697547683923706	A
1395	NormalizedRankDifference	-0.5422343324250682	A
1396	NormalizedRankDifference	-0.1771117166212534	A
1397	NormalizedRankDifference	-0.100817438692098	A
1398	NormalizedRankDifference	0.7193460490463215	A
1399	NormalizedRankDifference	-0.098092643051771	A
1400	NormalizedRankDifference	-0.6457765667574933	A
1401	NormalizedRankDifference	-0.2016348773841962	A
1402	NormalizedRankDifference	-0.3869209809264305	A
1403	NormalizedRankDifference	-0.1389645776566758	A
1404	NormalizedRankDifference	-0.4386920980926431	A
1405	NormalizedRankDifference	-0.4550408719346049	A
1406	NormalizedRankDifference	-0.4277929155313352	A
1407	NormalizedRankDifference	-0.7111716621253407	A
1408	NormalizedRankDifference	-0.4877384196185286	A
1409	NormalizedRankDifference	-0.3051771117166213	A
1410	NormalizedRankDifference	-0.0190735694822889	A
1411	NormalizedRankDifference	-0.1771117166212535	A
1412	NormalizedRankDifference	-0.3024523160762944	A
1413	NormalizedRankDifference	-0.574931880108992	A
1414	NormalizedRankDifference	-0.6430517711171664	A
1415	NormalizedRankDifference	-0.2724795640326976	A
1416	NormalizedRankDifference	-0.1335149863760218	A
1417	NormalizedRankDifference	0.0980926430517711	A
1418	NormalizedRankDifference	-0.1716621253405996	A
1419	NormalizedRankDifference	-0.0272479564032697	A
1420	NormalizedRankDifference	-0.1880108991825613	A
1421	NormalizedRankDifference	-0.3760217983651227	A
1422	NormalizedRankDifference	-0.0708446866485014	A
1423	NormalizedRankDifference	-0.11716621253406	A
1424	NormalizedRankDifference	-0.5640326975476841	A
1425	NormalizedRankDifference	0.1389645776566757	A
1426	NormalizedRankDifference	0.0054495912806539	A
1427	NormalizedRankDifference	-0.0517711171662125	A
1428	NormalizedRankDifference	-0.0790190735694823	A
1429	NormalizedRankDifference	-0.5395095367847412	A
1430	NormalizedRankDifference	0.0081743869209809	A
1431	NormalizedRankDifference	0.0245231607629427	A
1432	NormalizedRankDifference	0.0926430517711171	A
1433	NormalizedRankDifference	-0.1362397820163488	A
1434	NormalizedRankDifference	0.0354223433242506	A
1435	NormalizedRankDifference	-0.1689373297002724	A
1436	NormalizedRankDifference	-0.2179836512261581	A
1437	NormalizedRankDifference	0.2888283378746594	A
1438	NormalizedRankDifference	-0.2043596730245232	A
1439	NormalizedRankDifference	-0.0054495912806539	A
1440	NormalizedRankDifference	-0.2370572207084469	A
1441	NormalizedRankDifference	-0.7711171662125343	A
1442	NormalizedRankDifference	-0.2152588555858312	A
1443	NormalizedRankDifference	-0.3024523160762943	A
1444	NormalizedRankDifference	-0.3896457765667576	A
1445	NormalizedRankDifference	-0.2833787465940054	A
1446	NormalizedRankDifference	-0.4032697547683924	A
1447	NormalizedRankDifference	-0.1634877384196185	A
1448	NormalizedRankDifference	-0.4931880108991827	A
1449	NormalizedRankDifference	-0.3732970027247957	A
1450	NormalizedRankDifference	-0.2452316076294277	A
1451	NormalizedRankDifference	-0.1471389645776566	A
1452	NormalizedRankDifference	-0.0871934604904632	A
1453	NormalizedRankDifference	0.0463215258855586	A
1454	NormalizedRankDifference	0.002724795640327	A
1455	NormalizedRankDifference	-0.1253405994550408	A
1456	NormalizedRankDifference	-0.2833787465940055	A
1457	NormalizedRankDifference	0.0517711171662125	A
1458	NormalizedRankDifference	0.108991825613079	A
1459	NormalizedRankDifference	-0.3760217983651227	A
1460	NormalizedRankDifference	-0.1335149863760218	A
1461	NormalizedRankDifference	-0.4850136239782017	A
1462	NormalizedRankDifference	-0.2179836512261581	A
1463	NormalizedRankDifference	-0.5095367847411445	A
1464	NormalizedRankDifference	-0.8283378746594005	A
1465	NormalizedRankDifference	-0.7438692098092644	A
1466	NormalizedRankDifference	-0.0463215258855585	A
1467	NormalizedRankDifference	-0.4741144414168938	A
1468	NormalizedRankDifference	-0.0490463215258855	A
1469	NormalizedRankDifference	-0.3324250681198911	A
1470	NormalizedRankDifference	-0.7765667574931882	A
1471	NormalizedRankDifference	-0.4005449591280655	A
1472	NormalizedRankDifference	-0.1825613079019074	A
1473	NormalizedRankDifference	-0.1035422343324251	A
1474	NormalizedRankDifference	-0.4032697547683924	A
1475	NormalizedRankDifference	-0.1689373297002725	A
1476	NormalizedRankDifference	0.0735694822888284	A
1477	NormalizedRankDifference	0.3051771117166214	A
1478	NormalizedRankDifference	-0.5367847411444141	A
1479	NormalizedRankDifference	-0.0735694822888283	A
1480	NormalizedRankDifference	-0.1689373297002725	A
1481	NormalizedRankDifference	-0.1280653950953679	A
1482	NormalizedRankDifference	-0.5068119891008176	A
1483	NormalizedRankDifference	-0.452316076294278	A
1484	NormalizedRankDifference	-0.3814713896457766	A
1485	NormalizedRankDifference	0.0136239782016348	A
1486	NormalizedRankDifference	-0.1716621253405995	A
1487	NormalizedRankDifference	-0.1035422343324251	A
1488	NormalizedRankDifference	0.0163487738419618	A
1489	NormalizedRankDifference	-0.4741144414168937	A
1490	NormalizedRankDifference	0.1989100817438692	A
1491	NormalizedRankDifference	-0.0299727520435966	A
1492	NormalizedRankDifference	-0.5367847411444142	A
1493	NormalizedRankDifference	-0.0081743869209809	A
1494	NormalizedRankDifference	-0.0354223433242507	A
1495	NormalizedRankDifference	-0.0136239782016349	A
1496	NormalizedRankDifference	0.1389645776566758	A
1497	NormalizedRankDifference	-0.2861035422343325	A
1498	NormalizedRankDifference	-0.0190735694822887	A
1499	NormalizedRankDifference	-0.1852861035422343	A
1500	NormalizedRankDifference	-0.1307901907356949	A
1501	NormalizedRankDifference	-0.1798365122615803	A
1502	NormalizedRankDifference	-0.4659400544959129	A
1503	NormalizedRankDifference	-0.2970027247956404	A
1504	NormalizedRankDifference	-0.2397820163487739	A
1505	NormalizedRankDifference	0.6021798365122616	A
1506	NormalizedRankDifference	0.008174386920981	A
1507	NormalizedRankDifference	-0.1226158038147139	A
1508	NormalizedRankDifference	-0.8446866485013625	A
1509	NormalizedRankDifference	-0.4168937329700273	A
1510	NormalizedRankDifference	0.3269754768392371	A
1511	NormalizedRankDifference	0.0381471389645777	A
1512	NormalizedRankDifference	-0.3978201634877385	A
1513	NormalizedRankDifference	-0.0190735694822888	A
1514	NormalizedRankDifference	-0.0081743869209809	A
1515	NormalizedRankDifference	-0.3651226158038149	A
1516	NormalizedRankDifference	-0.4277929155313352	A
1517	NormalizedRankDifference	-0.4659400544959131	A
1518	NormalizedRankDifference	-0.5395095367847412	A
1519	NormalizedRankDifference	0.0163487738419618	A
1520	NormalizedRankDifference	-0.1580381471389645	A
1521	NormalizedRankDifference	-0.329700272479564	A
1522	NormalizedRankDifference	0.0354223433242505	A
1523	NormalizedRankDifference	0.0136239782016348	A
1524	NormalizedRankDifference	-0.444141689373297	A
1525	NormalizedRankDifference	-0.1117166212534059	A
1526	NormalizedRankDifference	-0.0490463215258856	A
1527	NormalizedRankDifference	-0.1934604904632153	A
1528	NormalizedRankDifference	0.0136239782016349	A
1529	NormalizedRankDifference	-0.0572207084468665	A
1530	NormalizedRankDifference	-0.6566757493188011	A
1531	NormalizedRankDifference	-0.343324250681199	A
1532	NormalizedRankDifference	-0.1307901907356947	A
1533	NormalizedRankDifference	-0.3215258855585832	A
1534	NormalizedRankDifference	-0.0871934604904632	A
1535	NormalizedRankDifference	0.0108991825613079	A
1536	NormalizedRankDifference	-0.1961852861035422	A
1537	NormalizedRankDifference	0.0217983651226159	A
1538	NormalizedRankDifference	-0.2016348773841961	A
1539	NormalizedRankDifference	-0.7493188010899183	A
1540	NormalizedRankDifference	0.1117166212534059	A
1541	NormalizedRankDifference	-0.3188010899182562	A
1542	NormalizedRankDifference	-0.0054495912806538	A
1543	NormalizedRankDifference	-0.3841961852861035	A
1544	NormalizedRankDifference	-0.2833787465940054	A
1545	NormalizedRankDifference	0.3923705722070846	A
1546	NormalizedRankDifference	-0.0762942779291553	A
1547	NormalizedRankDifference	-0.0708446866485014	A
1548	NormalizedRankDifference	-0.7629427792915532	A
1549	NormalizedRankDifference	-0.4305177111716621	A
1550	NormalizedRankDifference	0.3569482288828338	A
1551	NormalizedRankDifference	-0.9564032697547686	A
1552	NormalizedRankDifference	-0.0735694822888283	A
1553	NormalizedRankDifference	-0.337874659400545	A
1554	NormalizedRankDifference	-0.3623978201634878	A
1555	NormalizedRankDifference	-0.0326975476839236	A
1556	NormalizedRankDifference	-0.111716621253406	A
1557	NormalizedRankDifference	-0.4959128065395096	A
1558	NormalizedRankDifference	-0.5667574931880109	A
1559	NormalizedRankDifference	-0.444141689373297	A
1560	NormalizedRankDifference	-0.3623978201634877	A
1561	NormalizedRankDifference	-0.0953678474114442	A
1562	NormalizedRankDifference	0.002724795640327	A
1563	NormalizedRankDifference	-0.1171662125340599	A
1564	NormalizedRankDifference	-0.2370572207084468	A
1565	NormalizedRankDifference	-0.0762942779291553	A
1566	NormalizedRankDifference	-0.226158038147139	A
1567	NormalizedRankDifference	-0.0108991825613079	A
1568	NormalizedRankDifference	-0.4550408719346049	A
1569	NormalizedRankDifference	-0.4741144414168938	A
1570	NormalizedRankDifference	-0.005449591280654	A
1571	NormalizedRankDifference	-0.0217983651226158	A
1572	NormalizedRankDifference	-0.0844686648501362	A
1573	NormalizedRankDifference	0.0517711171662125	A
1574	NormalizedRankDifference	0.0435967302452316	A
1575	NormalizedRankDifference	-0.0790190735694821	A
1576	NormalizedRankDifference	-0.3242506811989101	A
1577	NormalizedRankDifference	0.2343324250681199	A
1578	NormalizedRankDifference	0.332425068119891	A
1579	NormalizedRankDifference	-0.1525885558583106	A
1580	NormalizedRankDifference	0.0217983651226157	A
1581	NormalizedRankDifference	-0.7493188010899183	A
1582	NormalizedRankDifference	-0.2915531335149864	A
1583	NormalizedRankDifference	-0.0490463215258854	A
1584	NormalizedRankDifference	-0.6403269754768395	A
1585	NormalizedRankDifference	-0.7411444141689375	A
1586	NormalizedRankDifference	-0.1825613079019074	A
1587	NormalizedRankDifference	-0.0490463215258854	A
1588	NormalizedRankDifference	0.348773841961853	A
1589	NormalizedRankDifference	0.010899182561308	A
1590	NormalizedRankDifference	-0.6212534059945506	A
1591	NormalizedRankDifference	-0.4850136239782017	A
1592	NormalizedRankDifference	0.3787465940054496	A
1593	NormalizedRankDifference	0.5149863760217984	A
1594	NormalizedRankDifference	0.2043596730245232	A
1595	NormalizedRankDifference	-0.896457765667575	A
1596	NormalizedRankDifference	-0.1634877384196185	A
1597	NormalizedRankDifference	0.002724795640327	A
1598	NormalizedRankDifference	-0.3950953678474115	A
1599	NormalizedRankDifference	0.2016348773841961	A
1600	NormalizedRankDifference	-0.3188010899182563	A
1601	NormalizedRankDifference	-0.561307901907357	A
1602	NormalizedRankDifference	-0.0408719346049047	A
1603	NormalizedRankDifference	-0.4713896457765669	A
1604	NormalizedRankDifference	-0.2806539509536786	A
1605	NormalizedRankDifference	-0.0272479564032698	A
1606	NormalizedRankDifference	-0.0735694822888283	A
1607	NormalizedRankDifference	-0.1716621253405995	A
1608	NormalizedRankDifference	0.1117166212534059	A
1609	NormalizedRankDifference	-0.3051771117166213	A
1610	NormalizedRankDifference	-0.8419618528610355	A
1611	NormalizedRankDifference	-0.0136239782016349	A
1612	NormalizedRankDifference	-0.4168937329700274	A
1613	NormalizedRankDifference	-0.008174386920981	A
1614	NormalizedRankDifference	-0.5885558583106267	A
1615	NormalizedRankDifference	0.226158038147139	A
1616	NormalizedRankDifference	-0.0163487738419618	A
1617	NormalizedRankDifference	-0.3623978201634877	A
1618	NormalizedRankDifference	-0.1880108991825612	A
1619	NormalizedRankDifference	0.0163487738419619	A
1620	NormalizedRankDifference	-0.2724795640326976	A
1621	NormalizedRankDifference	-0.0136239782016349	A
1622	NormalizedRankDifference	-0.1335149863760217	A
1623	NormalizedRankDifference	-0.6076294277929156	A
1624	NormalizedRankDifference	0.2643051771117166	A
1625	NormalizedRankDifference	-0.2452316076294278	A
1626	NormalizedRankDifference	-0.2833787465940054	A
1627	NormalizedRankDifference	-0.3514986376021798	A
1628	NormalizedRankDifference	-0.2561307901907358	A
1629	NormalizedRankDifference	-0.1743869209809265	A
1630	NormalizedRankDifference	-0.7438692098092643	A
1631	NormalizedRankDifference	-0.5313351498637602	A
1632	NormalizedRankDifference	0.1662125340599455	A
1633	NormalizedRankDifference	-0.0354223433242507	A
1634	NormalizedRankDifference	-0.2016348773841963	A
1635	NormalizedRankDifference	0.0299727520435967	A
1636	NormalizedRankDifference	-0.5967302452316077	A
1637	NormalizedRankDifference	0.1253405994550409	A
1638	NormalizedRankDifference	-0.3978201634877384	A
1639	NormalizedRankDifference	-0.343324250681199	A
1640	NormalizedRankDifference	-0.1253405994550409	A
1641	NormalizedRankDifference	-0.1989100817438692	A
1642	NormalizedRankDifference	-0.6158038147138964	A
1643	NormalizedRankDifference	-0.119891008174387	A
1644	NormalizedRankDifference	-0.2506811989100818	A
1645	NormalizedRankDifference	0.0299727520435967	A
1646	NormalizedRankDifference	-0.2506811989100818	A
1647	NormalizedRankDifference	-0.0708446866485012	A
1648	NormalizedRankDifference	-0.1880108991825613	A
1649	NormalizedRankDifference	-0.3024523160762943	A
1650	NormalizedRankDifference	0.2670299727520437	A
1651	NormalizedRankDifference	-0.0708446866485013	A
1652	NormalizedRankDifference	0.002724795640327	A
1653	NormalizedRankDifference	0.4659400544959128	A
1654	NormalizedRankDifference	-0.4741144414168939	A
1655	NormalizedRankDifference	0.2343324250681199	A
1656	NormalizedRankDifference	0.2752043596730246	A
1657	NormalizedRankDifference	-0.119891008174387	A
1658	NormalizedRankDifference	-0.1171662125340599	A
1659	NormalizedRankDifference	-0.1253405994550407	A
1660	NormalizedRankDifference	0.0626702997275205	A
1661	NormalizedRankDifference	-0.0817438692098092	A
1662	NormalizedRankDifference	-0.0708446866485013	A
1663	NormalizedRankDifference	-0.1607629427792915	A
1664	NormalizedRankDifference	-0.6675749318801092	A
1665	NormalizedRankDifference	-0.0844686648501362	A
1666	NormalizedRankDifference	-0.1444141689373298	A
1667	NormalizedRankDifference	-0.3024523160762943	A
1668	NormalizedRankDifference	0.4332425068119893	A
1669	NormalizedRankDifference	-0.4523160762942779	A
1670	NormalizedRankDifference	-0.2534059945504088	A
1671	NormalizedRankDifference	-0.7029972752043598	A
1672	NormalizedRankDifference	0.0435967302452316	A
1673	NormalizedRankDifference	0.0190735694822888	A
1674	NormalizedRankDifference	-0.1934604904632152	A
1675	NormalizedRankDifference	-0.2561307901907357	A
1676	NormalizedRankDifference	0.0844686648501363	A
1677	NormalizedRankDifference	0.005449591280654	A
1678	NormalizedRankDifference	-0.2806539509536784	A
1679	NormalizedRankDifference	-0.4795640326975477	A
1680	NormalizedRankDifference	-0.2915531335149863	A
1681	NormalizedRankDifference	-0.0735694822888283	A
1682	NormalizedRankDifference	-0.6049046321525886	A
1683	NormalizedRankDifference	-0.1607629427792916	A
1684	NormalizedRankDifference	-0.6430517711171664	A
1685	NormalizedRankDifference	-0.4087193460490465	A
1686	NormalizedRankDifference	-0.4223433242506814	A
1687	NormalizedRankDifference	-0.7384196185286105	A
1688	NormalizedRankDifference	-0.1553133514986377	A
1689	NormalizedRankDifference	0.1008174386920982	A
1690	NormalizedRankDifference	-0.2425068119891009	A
1691	NormalizedRankDifference	-0.1825613079019074	A
1692	NormalizedRankDifference	0.0027247956403268	A
1693	NormalizedRankDifference	-0.0408719346049046	A
1694	NormalizedRankDifference	0.1008174386920981	A
1695	NormalizedRankDifference	-0.1580381471389646	A
1696	NormalizedRankDifference	-0.3133514986376022	A
1697	NormalizedRankDifference	-0.4168937329700273	A
1698	NormalizedRankDifference	-0.3106267029972751	A
1699	NormalizedRankDifference	0.0980926430517711	A
1700	NormalizedRankDifference	-0.3569482288828338	A
1701	NormalizedRankDifference	-0.4005449591280655	A
1702	NormalizedRankDifference	0.1335149863760218	A
1703	NormalizedRankDifference	0.2479564032697547	A
1704	NormalizedRankDifference	-0.1498637602179837	A
1705	NormalizedRankDifference	-0.0899182561307901	A
1706	NormalizedRankDifference	-0.0408719346049044	A
1707	NormalizedRankDifference	-0.7629427792915533	A
1708	NormalizedRankDifference	-0.5558583106267031	A
1709	NormalizedRankDifference	-0.3596730245231608	A
1710	NormalizedRankDifference	-0.1825613079019074	A
1711	NormalizedRankDifference	-0.0599455040871934	A
1712	NormalizedRankDifference	-0.6239782016348775	A
1713	NormalizedRankDifference	-0.0108991825613079	A
1714	NormalizedRankDifference	0.005449591280654	A
1715	NormalizedRankDifference	-0.4768392370572208	A
1716	NormalizedRankDifference	-0.0463215258855586	A
1717	NormalizedRankDifference	-0.5476839237057223	A
1718	NormalizedRankDifference	0.0163487738419618	A
1719	NormalizedRankDifference	-0.2343324250681199	A
1720	NormalizedRankDifference	-0.0190735694822887	A
1721	NormalizedRankDifference	-0.6267029972752045	A
1722	NormalizedRankDifference	-0.5504087193460491	A
1723	NormalizedRankDifference	-0.2643051771117167	A
1724	NormalizedRankDifference	-0.0408719346049046	A
1725	NormalizedRankDifference	-0.1498637602179837	A
1726	NormalizedRankDifference	-0.2670299727520436	A
1727	NormalizedRankDifference	0.0381471389645775	A
1728	NormalizedRankDifference	-0.0190735694822888	A
1729	NormalizedRankDifference	-0.3324250681198911	A
1730	NormalizedRankDifference	-0.2125340599455041	A
1731	NormalizedRankDifference	-0.5912806539509536	A
1732	NormalizedRankDifference	-0.0681198910081744	A
1733	NormalizedRankDifference	-0.5694822888283378	A
1734	NormalizedRankDifference	0.0381471389645776	A
1735	NormalizedRankDifference	0.0953678474114441	A
1736	NormalizedRankDifference	-0.2942779291553133	A
1737	NormalizedRankDifference	-0.3760217983651227	A
1738	NormalizedRankDifference	0.2070844686648502	A
1739	NormalizedRankDifference	-0.0817438692098092	A
1740	NormalizedRankDifference	-0.3051771117166213	A
1741	NormalizedRankDifference	0.0272479564032698	A
1742	NormalizedRankDifference	-0.0217983651226158	A
1743	NormalizedRankDifference	-0.6675749318801091	A
1744	NormalizedRankDifference	-0.1307901907356948	A
1745	NormalizedRankDifference	-0.2316076294277929	A
1746	NormalizedRankDifference	-0.0790190735694823	A
1747	NormalizedRankDifference	-0.3814713896457767	A
1748	NormalizedRankDifference	-0.0517711171662125	A
1749	NormalizedRankDifference	-0.1035422343324251	A
1750	NormalizedRankDifference	-0.561307901907357	A
1751	NormalizedRankDifference	-0.2397820163487739	A
1752	NormalizedRankDifference	-0.0108991825613079	A
1753	NormalizedRankDifference	-0.0790190735694823	A
1754	NormalizedRankDifference	-0.0653950953678474	A
1755	NormalizedRankDifference	-0.0817438692098093	A
1756	NormalizedRankDifference	0.0027247956403269	A
1757	NormalizedRankDifference	0.0326975476839238	A
1758	NormalizedRankDifference	-0.3651226158038148	A
1759	NormalizedRankDifference	-0.5177111716621254	A
1760	NormalizedRankDifference	-0.0245231607629427	A
1761	NormalizedRankDifference	-0.2697547683923706	A
1762	NormalizedRankDifference	-0.2425068119891008	A
1763	NormalizedRankDifference	-0.2370572207084469	A
1764	NormalizedRankDifference	-0.4713896457765668	A
1765	NormalizedRankDifference	-0.1580381471389645	A
1766	NormalizedRankDifference	-0.0326975476839237	A
1767	NormalizedRankDifference	-0.5313351498637603	A
1768	NormalizedRankDifference	-0.8065395095367849	A
1769	NormalizedRankDifference	-0.1335149863760219	A
1770	NormalizedRankDifference	-0.1825613079019073	A
1771	NormalizedRankDifference	0.0762942779291552	A
1772	NormalizedRankDifference	-0.005449591280654	A
1773	NormalizedRankDifference	-0.2561307901907358	A
1774	NormalizedRankDifference	-0.5994550408719347	A
1775	NormalizedRankDifference	-0.2779291553133515	A
1776	NormalizedRankDifference	-0.2261580381471389	A
1777	NormalizedRankDifference	-0.0217983651226159	A
1778	NormalizedRankDifference	-0.2016348773841962	A
1779	NormalizedRankDifference	-0.5340599455040874	A
1780	NormalizedRankDifference	-0.326975476839237	A
1781	NormalizedRankDifference	-0.228882833787466	A
1782	NormalizedRankDifference	-0.5149863760217985	A
1783	NormalizedRankDifference	-0.092643051771117	A
1784	NormalizedRankDifference	-0.0163487738419618	A
1785	NormalizedRankDifference	-0.5340599455040874	A
1786	NormalizedRankDifference	-0.0681198910081744	A
1787	NormalizedRankDifference	0.0217983651226157	A
1788	NormalizedRankDifference	0.2070844686648502	A
1789	NormalizedRankDifference	0.0299727520435967	A
1790	NormalizedRankDifference	-0.1307901907356949	A
1791	NormalizedRankDifference	0.0354223433242506	A
1792	NormalizedRankDifference	-0.1307901907356949	A
1793	NormalizedRankDifference	-0.6212534059945505	A
1794	NormalizedRankDifference	-0.1089918256130791	A
1795	NormalizedRankDifference	-0.0326975476839238	A
1796	NormalizedRankDifference	-0.2806539509536786	A
1797	NormalizedRankDifference	-0.784741144414169	A
1798	NormalizedRankDifference	0.0108991825613079	A
1799	NormalizedRankDifference	0.4168937329700273	A
1800	NormalizedRankDifference	-0.4414168937329702	A
1801	NormalizedRankDifference	-0.6049046321525886	A
1802	NormalizedRankDifference	0.2016348773841961	A
1803	NormalizedRankDifference	-0.444141689373297	A
1804	NormalizedRankDifference	-0.7138964577656675	A
1805	NormalizedRankDifference	-0.335149863760218	A
1806	NormalizedRankDifference	-0.1117166212534059	A
1807	NormalizedRankDifference	-0.4931880108991827	A
1808	NormalizedRankDifference	-0.6049046321525886	A
1809	NormalizedRankDifference	0.1035422343324251	A
1810	NormalizedRankDifference	-0.2234332425068119	A
1811	NormalizedRankDifference	-0.7493188010899183	A
1812	NormalizedRankDifference	-0.2397820163487739	A
1813	NormalizedRankDifference	0.3978201634877384	A
1814	NormalizedRankDifference	-0.6430517711171663	A
1815	NormalizedRankDifference	0.008174386920981	A
1816	NormalizedRankDifference	-0.2043596730245232	A
1817	NormalizedRankDifference	-0.6294277929155314	A
1818	NormalizedRankDifference	-0.1743869209809265	A
1819	NormalizedRankDifference	-0.1580381471389645	A
1820	NormalizedRankDifference	0.1335149863760218	A
1821	NormalizedRankDifference	0.1198910081743868	A
1822	NormalizedRankDifference	0.3215258855585832	A
1823	NormalizedRankDifference	-0.6267029972752044	A
1824	NormalizedRankDifference	0.0653950953678473	A
1825	NormalizedRankDifference	-0.0272479564032698	A
1826	NormalizedRankDifference	-0.0463215258855586	A
1827	NormalizedRankDifference	-0.1852861035422344	A
1828	NormalizedRankDifference	0.0653950953678475	A
1829	NormalizedRankDifference	-0.7629427792915533	A
1830	NormalizedRankDifference	-0.0190735694822889	A
1831	NormalizedRankDifference	-0.228882833787466	A
1832	NormalizedRankDifference	-0.7465940054495914	A
1833	NormalizedRankDifference	0.0108991825613079	A
1834	NormalizedRankDifference	-0.0681198910081744	A
1835	NormalizedRankDifference	-0.0490463215258855	A
1836	NormalizedRankDifference	-0.0136239782016348	A
1837	NormalizedRankDifference	-0.6975476839237058	A
1838	NormalizedRankDifference	-0.0844686648501362	A
1839	NormalizedRankDifference	-0.3787465940054496	A
1840	NormalizedRankDifference	-0.1062670299727521	A
1841	NormalizedRankDifference	-0.1471389645776567	A
1842	NormalizedRankDifference	0.0926430517711172	A
1843	NormalizedRankDifference	-0.0762942779291552	A
1844	NormalizedRankDifference	-0.7520435967302453	A
1845	NormalizedRankDifference	-0.2179836512261581	A
1846	NormalizedRankDifference	0.0490463215258855	A
1847	NormalizedRankDifference	-0.3623978201634878	A
1848	NormalizedRankDifference	-0.0027247956403269	A
1849	NormalizedRankDifference	-0.3596730245231607	A
1850	NormalizedRankDifference	-0.0163487738419618	A
1851	NormalizedRankDifference	0.0136239782016348	A
1852	NormalizedRankDifference	-0.2370572207084468	A
1853	NormalizedRankDifference	-0.2506811989100818	A
1854	NormalizedRankDifference	-0.0435967302452316	A
1855	NormalizedRankDifference	-0.2915531335149864	A
1856	NormalizedRankDifference	-0.1662125340599456	A
1857	NormalizedRankDifference	-0.1553133514986376	A
1858	NormalizedRankDifference	-0.0190735694822888	A
1859	NormalizedRankDifference	-0.0108991825613078	A
1860	NormalizedRankDifference	-0.5858310626702998	A
1861	NormalizedRankDifference	-0.1362397820163489	A
1862	NormalizedRankDifference	-0.4305177111716622	A
1863	NormalizedRankDifference	-0.0299727520435967	A
1864	NormalizedRankDifference	-0.1253405994550407	A
1865	NormalizedRankDifference	-0.7547683923705721	A
1866	NormalizedRankDifference	-0.5994550408719347	A
1867	NormalizedRankDifference	-0.5286103542234333	A
1868	NormalizedRankDifference	-0.3950953678474115	A
1869	NormalizedRankDifference	-0.0599455040871935	A
1870	NormalizedRankDifference	-0.0762942779291553	A
1871	NormalizedRankDifference	-0.7356948228882835	A
1872	NormalizedRankDifference	0.1907356948228882	A
1873	NormalizedRankDifference	0.4959128065395096	A
1874	NormalizedRankDifference	-0.2179836512261581	A
1875	NormalizedRankDifference	0.0817438692098093	A
1876	NormalizedRankDifference	0.1117166212534059	A
1877	NormalizedRankDifference	-0.662125340599455	A
1878	NormalizedRankDifference	-0.3269754768392371	A
1879	NormalizedRankDifference	-0.4168937329700272	A
1880	NormalizedRankDifference	-0.0408719346049046	A
1881	NormalizedRankDifference	0.0081743869209809	A
1882	NormalizedRankDifference	-0.0517711171662125	A
1883	NormalizedRankDifference	-0.1198910081743868	A
1884	NormalizedRankDifference	-0.1880108991825613	A
1885	NormalizedRankDifference	0.0354223433242507	A
1886	NormalizedRankDifference	-0.1253405994550409	A
1887	NormalizedRankDifference	-0.7438692098092643	A
1888	NormalizedRankDifference	-0.2452316076294278	A
1889	NormalizedRankDifference	-0.0844686648501361	A
1890	NormalizedRankDifference	0.0081743869209809	A
1891	NormalizedRankDifference	0.1498637602179836	A
1892	NormalizedRankDifference	-0.0081743869209809	A
1893	NormalizedRankDifference	0.002724795640327	A
1894	NormalizedRankDifference	0.005449591280654	A
1895	NormalizedRankDifference	-0.0490463215258856	A
1896	NormalizedRankDifference	-0.3923705722070845	A
1897	NormalizedRankDifference	-0.1852861035422343	A
1898	NormalizedRankDifference	-0.7302452316076296	A
1899	NormalizedRankDifference	0.1335149863760219	A
1900	NormalizedRankDifference	-0.0463215258855584	A
1901	NormalizedRankDifference	0.1416893732970027	A
1902	NormalizedRankDifference	-0.2534059945504087	A
1903	NormalizedRankDifference	0.1035422343324251	A
1904	NormalizedRankDifference	-0.1335149863760218	A
1905	NormalizedRankDifference	-0.1498637602179837	A
1906	NormalizedRankDifference	-0.1198910081743869	A
1907	NormalizedRankDifference	0.1335149863760218	A
1908	NormalizedRankDifference	-0.4441416893732971	A
1909	NormalizedRankDifference	-0.0217983651226158	A
1910	NormalizedRankDifference	-0.1743869209809265	A
1911	NormalizedRankDifference	-0.2316076294277928	A
1912	NormalizedRankDifference	-0.1798365122615803	A
1913	NormalizedRankDifference	0.1062670299727522	A
1914	NormalizedRankDifference	-0.5722070844686649	A
1915	NormalizedRankDifference	-0.1880108991825613	A
1916	NormalizedRankDifference	-0.0054495912806539	A
1917	NormalizedRankDifference	-0.2179836512261581	A
1918	NormalizedRankDifference	0.0054495912806539	A
1919	NormalizedRankDifference	-0.1907356948228883	A
1920	NormalizedRankDifference	-0.0245231607629426	A
1921	NormalizedRankDifference	-0.561307901907357	A
1922	NormalizedRankDifference	-0.1416893732970026	A
1923	NormalizedRankDifference	-0.1335149863760218	A
1924	NormalizedRankDifference	-0.4959128065395095	A
1925	NormalizedRankDifference	-0.2070844686648502	A
1926	NormalizedRankDifference	-0.2643051771117167	A
1927	NormalizedRankDifference	-0.114441416893733	A
1928	NormalizedRankDifference	-0.5149863760217984	A
1929	NormalizedRankDifference	-0.8446866485013625	A
1930	NormalizedRankDifference	-0.1198910081743868	A
1931	NormalizedRankDifference	-0.6321525885558583	A
1932	NormalizedRankDifference	-0.0517711171662125	A
1933	NormalizedRankDifference	-0.4332425068119892	A
1934	NormalizedRankDifference	-0.640326975476839	A
1935	NormalizedRankDifference	-0.5585831062670301	A
1936	NormalizedRankDifference	-0.005449591280654	A
1937	NormalizedRankDifference	-0.3215258855585832	A
1938	NormalizedRankDifference	-0.6348773841961854	A
1939	NormalizedRankDifference	-0.0626702997275204	A
1940	NormalizedRankDifference	-0.0626702997275204	A
1941	NormalizedRankDifference	-0.920980926430518	A
1942	NormalizedRankDifference	-0.0354223433242505	A
1943	NormalizedRankDifference	-0.0163487738419617	A
1944	NormalizedRankDifference	-0.4659400544959131	A
1945	NormalizedRankDifference	-0.3024523160762943	A
1946	NormalizedRankDifference	0.0245231607629427	A
1947	NormalizedRankDifference	-0.1689373297002723	A
1948	NormalizedRankDifference	-0.6594005449591281	A
1949	NormalizedRankDifference	-0.1525885558583107	A
1950	NormalizedRankDifference	-0.0653950953678475	A
1951	NormalizedRankDifference	-0.4277929155313351	A
1952	NormalizedRankDifference	-0.106267029972752	A
1953	NormalizedRankDifference	-0.2806539509536785	A
1954	NormalizedRankDifference	-0.6948228882833788	A
1955	NormalizedRankDifference	0.2588555858310628	A
1956	NormalizedRankDifference	-0.6757493188010901	A
1957	NormalizedRankDifference	-0.1035422343324251	A
1958	NormalizedRankDifference	-0.5231607629427795	A
1959	NormalizedRankDifference	-0.683923705722071	A
1960	NormalizedRankDifference	-0.1553133514986376	A
1961	NormalizedRankDifference	-0.1934604904632152	A
1962	NormalizedRankDifference	0.3569482288828338	A
1963	NormalizedRankDifference	-0.0081743869209808	A
1964	NormalizedRankDifference	-0.0245231607629428	A
1965	NormalizedRankDifference	-0.0136239782016348	A
1966	NormalizedRankDifference	-0.7029972752043598	A
1967	NormalizedRankDifference	-0.1089918256130791	A
1968	NormalizedRankDifference	0.1362397820163487	A
1969	NormalizedRankDifference	-0.681198910081744	A
1970	NormalizedRankDifference	0.2724795640326976	A
1971	NormalizedRankDifference	-0.3079019073569483	A
1972	NormalizedRankDifference	-0.0463215258855585	A
1973	NormalizedRankDifference	-0.2370572207084469	A
1974	NormalizedRankDifference	-0.6920980926430518	A
1975	NormalizedRankDifference	0.0572207084468663	A
1976	NormalizedRankDifference	-0.2643051771117167	A
1977	NormalizedRankDifference	0.11716621253406	A
1978	NormalizedRankDifference	-0.2452316076294278	A
1979	NormalizedRankDifference	0.0190735694822888	A
1980	NormalizedRankDifference	-0.1280653950953677	A
1981	NormalizedRankDifference	-0.446866485013624	A
1982	NormalizedRankDifference	-0.1416893732970028	A
1983	NormalizedRankDifference	-0.2833787465940055	A
1984	NormalizedRankDifference	0.4305177111716622	A
1985	NormalizedRankDifference	-0.0790190735694823	A
1986	NormalizedRankDifference	-0.1907356948228883	A
1987	NormalizedRankDifference	0.5885558583106268	A
1988	NormalizedRankDifference	-0.1117166212534059	A
1989	NormalizedRankDifference	-0.1471389645776567	A
1990	NormalizedRankDifference	-0.2343324250681198	A
1991	NormalizedRankDifference	-0.555858310626703	A
1992	NormalizedRankDifference	0.0381471389645776	A
1993	NormalizedRankDifference	0.1062670299727521	A
1994	NormalizedRankDifference	-0.5912806539509537	A
1995	NormalizedRankDifference	-0.0681198910081744	A
1996	NormalizedRankDifference	-0.2643051771117167	A
1997	NormalizedRankDifference	-0.5994550408719346	A
1998	NormalizedRankDifference	0.0980926430517711	A
[truncated: 69,495 more rows]
