# Supplementary material for: Quantifying hierarchy and dynamics in US faculty hiring and retention
Source: Nature. 2022 Sep 21;610(7930):120–7. doi: 10.1038/s41586-022-05222-x (PMC9534765; doi:10.1038/s41586-022-05222-x)
Supplement: Supplementary file 9 — Source Data Extended Data Fig. 1. [file 41586_2022_5222_MOESM9_ESM.csv]

Element	Attribute	Value
0	TaxonomyLevel	Academia
0	TaxonomyValue	Academia
0	X	0
0	Umbrella	Academia
0	Y	7.254421547397561
1	TaxonomyLevel	Field
1	TaxonomyValue	Mathematics
1	X	5
1	Umbrella	Mathematics and Computing
1	Y	2.2082726151776697
2	TaxonomyLevel	Field
2	TaxonomyValue	Biological Sciences
2	X	7
2	Umbrella	Natural Sciences
2	Y	2.07151950005786
3	TaxonomyLevel	Field
3	TaxonomyValue	Statistics
3	X	5
3	Umbrella	Mathematics and Computing
3	Y	1.26433401940605
4	TaxonomyLevel	Field
4	TaxonomyValue	Psychology
4	X	8
4	Umbrella	Social Sciences
4	Y	1.24958161329911
5	TaxonomyLevel	Field
5	TaxonomyValue	Civil Engineering
5	X	3
5	Umbrella	Engineering
5	Y	1.90260475651189
6	TaxonomyLevel	Field
6	TaxonomyValue	Environmental Engineering
6	X	3
6	Umbrella	Engineering
6	Y	1.96186791931472
7	TaxonomyLevel	Field
7	TaxonomyValue	Linguistics
7	X	4
7	Umbrella	Humanities
7	Y	1.51133501259445
8	TaxonomyLevel	Field
8	TaxonomyValue	Exercise Science, Kinesiology, Rehab, Health
8	X	6
8	Umbrella	Medicine and Health
8	Y	5.396012438265959
9	TaxonomyLevel	Field
9	TaxonomyValue	Chemistry
9	X	7
9	Umbrella	Natural Sciences
9	Y	1.19267357660088
10	TaxonomyLevel	Field
10	TaxonomyValue	Biochemistry
10	X	7
10	Umbrella	Natural Sciences
10	Y	2.88206885807758
11	TaxonomyLevel	Field
11	TaxonomyValue	Physics
11	X	7
11	Umbrella	Natural Sciences
11	Y	2.031779109143
12	TaxonomyLevel	Field
12	TaxonomyValue	Agricultural Engineering
12	X	3
12	Umbrella	Engineering
12	Y	1.57813702848344
13	TaxonomyLevel	Field
13	TaxonomyValue	Chemical Engineering
13	X	7
13	Umbrella	Natural Sciences
13	Y	1.14491331370624
14	TaxonomyLevel	Field
14	TaxonomyValue	Aerospace Engineering
14	X	3
14	Umbrella	Engineering
14	Y	3.59796636683613
15	TaxonomyLevel	Field
15	TaxonomyValue	Industrial Engineering
15	X	3
15	Umbrella	Engineering
15	Y	1.81303116147308
16	TaxonomyLevel	Field
16	TaxonomyValue	Systems Engineering
16	X	3
16	Umbrella	Engineering
16	Y	2.13706705969049
17	TaxonomyLevel	Field
17	TaxonomyValue	Mechanical Engineering
17	X	3
17	Umbrella	Engineering
17	Y	1.78882380876998
18	TaxonomyLevel	Field
18	TaxonomyValue	Operations Research
18	X	3
18	Umbrella	Engineering
18	Y	2.2955523672883698
19	TaxonomyLevel	Field
19	TaxonomyValue	Management
19	X	1
19	Umbrella	Applied Sciences
19	Y	3.23338150289017
20	TaxonomyLevel	Field
20	TaxonomyValue	Electrical Engineering
20	X	3
20	Umbrella	Engineering
20	Y	1.5937331172339202
21	TaxonomyLevel	Field
21	TaxonomyValue	Computer Engineering
21	X	5
21	Umbrella	Mathematics and Computing
21	Y	1.7046289493019802
22	TaxonomyLevel	Field
22	TaxonomyValue	Materials Engineering
22	X	3
22	Umbrella	Engineering
22	Y	1.62892332141438
23	TaxonomyLevel	Field
23	TaxonomyValue	Biomedical Engineering
23	X	7
23	Umbrella	Natural Sciences
23	Y	2.08101077666295
24	TaxonomyLevel	Field
24	TaxonomyValue	Architecture
24	X	1
24	Umbrella	Applied Sciences
24	Y	56.137931034482754
25	TaxonomyLevel	Field
25	TaxonomyValue	Computer Science
25	X	5
25	Umbrella	Mathematics and Computing
25	Y	1.9678217821782098
26	TaxonomyLevel	Field
26	TaxonomyValue	Information Technology
26	X	5
26	Umbrella	Mathematics and Computing
26	Y	6.1235955056179705
27	TaxonomyLevel	Field
27	TaxonomyValue	Management Information Systems
27	X	1
27	Umbrella	Applied Sciences
27	Y	3.5600425079702402
28	TaxonomyLevel	Field
28	TaxonomyValue	Marketing
28	X	1
28	Umbrella	Applied Sciences
28	Y	2.87099179716629
29	TaxonomyLevel	Field
29	TaxonomyValue	Accounting
29	X	1
29	Umbrella	Applied Sciences
29	Y	3.8731218697829704
30	TaxonomyLevel	Field
30	TaxonomyValue	Finance
30	X	1
30	Umbrella	Applied Sciences
30	Y	2.2595419847328198
31	TaxonomyLevel	Field
31	TaxonomyValue	Economics
31	X	8
31	Umbrella	Social Sciences
31	Y	1.0905485789821499
32	TaxonomyLevel	Field
32	TaxonomyValue	Physiology
32	X	6
32	Umbrella	Medicine and Health
32	Y	3.8044987503471197
33	TaxonomyLevel	Field
33	TaxonomyValue	Information Science
33	X	5
33	Umbrella	Mathematics and Computing
33	Y	4.54308093994778
34	TaxonomyLevel	Field
34	TaxonomyValue	Atmospheric Sciences and Meteorology
34	X	7
34	Umbrella	Natural Sciences
34	Y	1.6139444803098701
35	TaxonomyLevel	Field
35	TaxonomyValue	Geology
35	X	7
35	Umbrella	Natural Sciences
35	Y	1.42290646139491
36	TaxonomyLevel	Field
36	TaxonomyValue	Microbiology
36	X	7
36	Umbrella	Natural Sciences
36	Y	3.29887838135034
37	TaxonomyLevel	Field
37	TaxonomyValue	English Language and Literature
37	X	4
37	Umbrella	Humanities
37	Y	10.91438816674137
38	TaxonomyLevel	Field
38	TaxonomyValue	Music
38	X	4
38	Umbrella	Humanities
38	Y	29.5262402297017
39	TaxonomyLevel	Field
39	TaxonomyValue	Veterinary Medical Sciences
39	X	6
39	Umbrella	Medicine and Health
39	Y	6.69220945083014
40	TaxonomyLevel	Field
40	TaxonomyValue	Immunology
40	X	6
40	Umbrella	Medicine and Health
40	Y	3.6636636636636597
41	TaxonomyLevel	Field
41	TaxonomyValue	Cell Biology
41	X	7
41	Umbrella	Natural Sciences
41	Y	3.2394366197183095
42	TaxonomyLevel	Field
42	TaxonomyValue	Neuroscience
42	X	7
42	Umbrella	Natural Sciences
42	Y	2.82104025859535
43	TaxonomyLevel	Field
43	TaxonomyValue	Ecology
43	X	7
43	Umbrella	Natural Sciences
43	Y	1.08538350217076
44	TaxonomyLevel	Field
44	TaxonomyValue	Evolutionary Biology
44	X	7
44	Umbrella	Natural Sciences
44	Y	0.88235294117647
45	TaxonomyLevel	Field
45	TaxonomyValue	History
45	X	4
45	Umbrella	Humanities
45	Y	1.03362734288864
46	TaxonomyLevel	Field
46	TaxonomyValue	Environmental Sciences
46	X	7
46	Umbrella	Natural Sciences
46	Y	2.4220305242203
47	TaxonomyLevel	Field
47	TaxonomyValue	Human Development and Family Sciences
47	X	6
47	Umbrella	Medicine and Health
47	Y	3.97779833487511
48	TaxonomyLevel	Field
48	TaxonomyValue	Art History and Criticism
48	X	4
48	Umbrella	Humanities
48	Y	43.795141168745886
49	TaxonomyLevel	Field
49	TaxonomyValue	Urban and Regional Planning
49	X	1
49	Umbrella	Applied Sciences
49	Y	16.43535427319211
50	TaxonomyLevel	Field
50	TaxonomyValue	International Affairs
50	X	8
50	Umbrella	Social Sciences
50	Y	4.01863715783343
51	TaxonomyLevel	Field
51	TaxonomyValue	Political Science
51	X	8
51	Umbrella	Social Sciences
51	Y	1.03327495621716
52	TaxonomyLevel	Field
52	TaxonomyValue	Philosophy
52	X	4
52	Umbrella	Humanities
52	Y	1.3717052178590599
53	TaxonomyLevel	Field
53	TaxonomyValue	Education
53	X	2
53	Umbrella	Education
53	Y	2.44809420514409
54	TaxonomyLevel	Field
54	TaxonomyValue	Curriculum and Instruction
54	X	2
54	Umbrella	Education
54	Y	2.14205186020293
55	TaxonomyLevel	Field
55	TaxonomyValue	Geography
55	X	8
55	Umbrella	Social Sciences
55	Y	1.34649910233393
56	TaxonomyLevel	Field
56	TaxonomyValue	Education Administration
56	X	2
56	Umbrella	Education
56	Y	1.9333729922665002
57	TaxonomyLevel	Field
57	TaxonomyValue	Germanic Languages and Literatures
57	X	4
57	Umbrella	Humanities
57	Y	2.75862068965517
58	TaxonomyLevel	Field
58	TaxonomyValue	Business Administration
58	X	1
58	Umbrella	Applied Sciences
58	Y	3.18110236220472
59	TaxonomyLevel	Field
59	TaxonomyValue	Public Health
59	X	6
59	Umbrella	Medicine and Health
59	Y	5.50833049982999
60	TaxonomyLevel	Field
60	TaxonomyValue	Agricultural Economics
60	X	8
60	Umbrella	Social Sciences
60	Y	2.1381578947368403
61	TaxonomyLevel	Field
61	TaxonomyValue	Environmental Health Sciences
61	X	6
61	Umbrella	Medicine and Health
61	Y	3.24324324324324
62	TaxonomyLevel	Field
62	TaxonomyValue	Biostatistics
62	X	7
62	Umbrella	Natural Sciences
62	Y	2.75495408409859
63	TaxonomyLevel	Field
63	TaxonomyValue	Anthropology
63	X	8
63	Umbrella	Social Sciences
63	Y	0.80269290523045
64	TaxonomyLevel	Field
64	TaxonomyValue	Epidemiology
64	X	6
64	Umbrella	Medicine and Health
64	Y	4.02065658428624
65	TaxonomyLevel	Field
65	TaxonomyValue	Social Work
65	X	6
65	Umbrella	Medicine and Health
65	Y	8.07555433889953
66	TaxonomyLevel	Field
66	TaxonomyValue	Biophysics
66	X	7
66	Umbrella	Natural Sciences
66	Y	3.5782747603833798
67	TaxonomyLevel	Field
67	TaxonomyValue	Molecular Biology
67	X	7
67	Umbrella	Natural Sciences
67	Y	3.5205992509363204
68	TaxonomyLevel	Field
68	TaxonomyValue	Nutrition Sciences
68	X	6
68	Umbrella	Medicine and Health
68	Y	5.04396112910689
69	TaxonomyLevel	Field
69	TaxonomyValue	Plant Sciences
69	X	1
69	Umbrella	Applied Sciences
69	Y	3.35195530726257
70	TaxonomyLevel	Field
70	TaxonomyValue	Comparative Literature
70	X	4
70	Umbrella	Humanities
70	Y	7.30411686586985
71	TaxonomyLevel	Field
71	TaxonomyValue	Gender Studies
71	X	8
71	Umbrella	Social Sciences
71	Y	2.77777777777777
72	TaxonomyLevel	Field
72	TaxonomyValue	Classics and Classical Languages
72	X	4
72	Umbrella	Humanities
72	Y	1.80910792264504
73	TaxonomyLevel	Field
73	TaxonomyValue	Spanish Language and Literature
73	X	4
73	Umbrella	Humanities
73	Y	2.68681780016792
74	TaxonomyLevel	Field
74	TaxonomyValue	French Language and Literature
74	X	4
74	Umbrella	Humanities
74	Y	2.6829268292682897
75	TaxonomyLevel	Field
75	TaxonomyValue	Pharmacology
75	X	6
75	Umbrella	Medicine and Health
75	Y	3.1595092024539797
76	TaxonomyLevel	Field
76	TaxonomyValue	Astronomy
76	X	7
76	Umbrella	Natural Sciences
76	Y	1.7641870038224001
77	TaxonomyLevel	Field
77	TaxonomyValue	Near and Middle Eastern Languages and Cultures
77	X	4
77	Umbrella	Humanities
77	Y	1.48148148148148
78	TaxonomyLevel	Field
78	TaxonomyValue	Asian Languages
78	X	4
78	Umbrella	Humanities
78	Y	0.93603744149766
79	TaxonomyLevel	Field
79	TaxonomyValue	Asian Studies
79	X	4
79	Umbrella	Humanities
79	Y	1.0443864229764999
80	TaxonomyLevel	Field
80	TaxonomyValue	Sociology
80	X	8
80	Umbrella	Social Sciences
80	Y	1.18468373175375
81	TaxonomyLevel	Field
81	TaxonomyValue	Slavic Languages and Literatures
81	X	4
81	Umbrella	Humanities
81	Y	2.80898876404494
82	TaxonomyLevel	Field
82	TaxonomyValue	Entomology
82	X	7
82	Umbrella	Natural Sciences
82	Y	2.23015165031222
83	TaxonomyLevel	Field
83	TaxonomyValue	Theatre Literature, History and Criticism
83	X	4
83	Umbrella	Humanities
83	Y	66.90408357075025
84	TaxonomyLevel	Field
84	TaxonomyValue	Religious Studies
84	X	4
84	Umbrella	Humanities
84	Y	1.8656716417910402
85	TaxonomyLevel	Field
85	TaxonomyValue	Nursing
85	X	6
85	Umbrella	Medicine and Health
85	Y	15.760938091035179
86	TaxonomyLevel	Field
86	TaxonomyValue	Theological Studies
86	X	4
86	Umbrella	Humanities
86	Y	3.75410605349601
87	TaxonomyLevel	Field
87	TaxonomyValue	Pathology
87	X	7
87	Umbrella	Natural Sciences
87	Y	5.7886676875957095
88	TaxonomyLevel	Field
88	TaxonomyValue	Anatomy
88	X	7
88	Umbrella	Natural Sciences
88	Y	5.21574205784732
89	TaxonomyLevel	Field
89	TaxonomyValue	Pharmacy
89	X	6
89	Umbrella	Medicine and Health
89	Y	5.36491058482358
90	TaxonomyLevel	Field
90	TaxonomyValue	Genetics
90	X	6
90	Umbrella	Medicine and Health
90	Y	3.5545023696682403
91	TaxonomyLevel	Field
91	TaxonomyValue	Natural Resources
91	X	7
91	Umbrella	Natural Sciences
91	Y	5.21691378363536
92	TaxonomyLevel	Field
92	TaxonomyValue	Marine Sciences
92	X	7
92	Umbrella	Natural Sciences
92	Y	1.7049180327868798
93	TaxonomyLevel	Field
93	TaxonomyValue	Counselor Education
93	X	2
93	Umbrella	Education
93	Y	1.89685832839359
94	TaxonomyLevel	Field
94	TaxonomyValue	Special Education
94	X	2
94	Umbrella	Education
94	Y	2.43531202435312
95	TaxonomyLevel	Field
95	TaxonomyValue	Educational Psychology
95	X	8
95	Umbrella	Social Sciences
95	Y	1.26984126984126
96	TaxonomyLevel	Field
96	TaxonomyValue	Pharmaceutical Sciences
96	X	6
96	Umbrella	Medicine and Health
96	Y	3.1931464174454796
97	TaxonomyLevel	Field
97	TaxonomyValue	Criminal Justice and Criminology
97	X	8
97	Umbrella	Social Sciences
97	Y	2.46056782334384
98	TaxonomyLevel	Field
98	TaxonomyValue	Health, Physical Education, Recreation
98	X	6
98	Umbrella	Medicine and Health
98	Y	6.51872399445215
99	TaxonomyLevel	Field
99	TaxonomyValue	Speech and Hearing Sciences
99	X	6
99	Umbrella	Medicine and Health
99	Y	8.36693548387096
100	TaxonomyLevel	Field
100	TaxonomyValue	Communication Disorders and Sciences
100	X	6
100	Umbrella	Medicine and Health
100	Y	5.22620904836193
101	TaxonomyLevel	Field
101	TaxonomyValue	Plant Pathology
101	X	7
101	Umbrella	Natural Sciences
101	Y	2.42311276794035
102	TaxonomyLevel	Field
102	TaxonomyValue	Food Science
102	X	1
102	Umbrella	Applied Sciences
102	Y	3.41321713870733
103	TaxonomyLevel	Field
103	TaxonomyValue	Agronomy
103	X	1
103	Umbrella	Applied Sciences
103	Y	3.0384271671134897
104	TaxonomyLevel	Field
104	TaxonomyValue	Soil Science
104	X	1
104	Umbrella	Applied Sciences
104	Y	3.4008097165991904
105	TaxonomyLevel	Field
105	TaxonomyValue	Animal Sciences
105	X	1
105	Umbrella	Applied Sciences
105	Y	2.61369576581285
106	TaxonomyLevel	Field
106	TaxonomyValue	Horticulture
106	X	1
106	Umbrella	Applied Sciences
106	Y	6.72546857772877
107	TaxonomyLevel	Field
107	TaxonomyValue	Forestry and Forest Resources
107	X	7
107	Umbrella	Natural Sciences
107	Y	2.8393351800554
108	TaxonomyLevel	Umbrella
108	TaxonomyValue	Mathematics and Computing
108	X	5
108	Umbrella	Mathematics and Computing
108	Y	2.33355154222342
109	TaxonomyLevel	Umbrella
109	TaxonomyValue	Natural Sciences
109	X	7
109	Umbrella	Natural Sciences
109	Y	2.69667048071082
110	TaxonomyLevel	Umbrella
110	TaxonomyValue	Applied Sciences
110	X	1
110	Umbrella	Applied Sciences
110	Y	11.16256318278167
111	TaxonomyLevel	Umbrella
111	TaxonomyValue	Social Sciences
111	X	8
111	Umbrella	Social Sciences
111	Y	1.43349377942607
112	TaxonomyLevel	Umbrella
112	TaxonomyValue	Engineering
112	X	3
112	Umbrella	Engineering
112	Y	2.45559216112488
113	TaxonomyLevel	Umbrella
113	TaxonomyValue	Humanities
113	X	4
113	Umbrella	Humanities
113	Y	18.98241454258051
114	TaxonomyLevel	Umbrella
114	TaxonomyValue	Medicine and Health
114	X	6
114	Umbrella	Medicine and Health
114	Y	7.1031377053364695
115	TaxonomyLevel	Umbrella
115	TaxonomyValue	Education
115	X	2
115	Umbrella	Education
115	Y	2.9899856938483502
