# Supplementary material for: Quantifying hierarchy and dynamics in US faculty hiring and retention
Source: Nature. 2022 Sep 21;610(7930):120–7. doi: 10.1038/s41586-022-05222-x (PMC9534765; doi:10.1038/s41586-022-05222-x)
Supplement: Supplementary file 10 — Source Data Extended Data Fig. 2. [file 41586_2022_5222_MOESM10_ESM.csv]

Element	Attribute	Value
0	Percentile	0.0
0	MeanFractionalPathLength	0.3278644982020267
0	TaxonomyLevel	Academia
0	TaxonomyValue	Academia
0	Color	#45A1F8
0	Line	Academia
1	Percentile	0.01
1	MeanFractionalPathLength	0.3289393734809613
1	TaxonomyLevel	Academia
1	TaxonomyValue	Academia
1	Color	#45A1F8
1	Line	Academia
2	Percentile	0.02
2	MeanFractionalPathLength	0.33161132345914945
2	TaxonomyLevel	Academia
2	TaxonomyValue	Academia
2	Color	#45A1F8
2	Line	Academia
3	Percentile	0.03
3	MeanFractionalPathLength	0.33378623188405787
3	TaxonomyLevel	Academia
3	TaxonomyValue	Academia
3	Color	#45A1F8
3	Line	Academia
4	Percentile	0.04
4	MeanFractionalPathLength	0.33519820971867
4	TaxonomyLevel	Academia
4	TaxonomyValue	Academia
4	Color	#45A1F8
4	Line	Academia
5	Percentile	0.05
5	MeanFractionalPathLength	0.3373231538992407
5	TaxonomyLevel	Academia
5	TaxonomyValue	Academia
5	Color	#45A1F8
5	Line	Academia
6	Percentile	0.06
6	MeanFractionalPathLength	0.3391598119858989
6	TaxonomyLevel	Academia
6	TaxonomyValue	Academia
6	Color	#45A1F8
6	Line	Academia
7	Percentile	0.07
7	MeanFractionalPathLength	0.3446470538861842
7	TaxonomyLevel	Academia
7	TaxonomyValue	Academia
7	Color	#45A1F8
7	Line	Academia
8	Percentile	0.08
8	MeanFractionalPathLength	0.3503385955831608
8	TaxonomyLevel	Academia
8	TaxonomyValue	Academia
8	Color	#45A1F8
8	Line	Academia
9	Percentile	0.09
9	MeanFractionalPathLength	0.3493998657042135
9	TaxonomyLevel	Academia
9	TaxonomyValue	Academia
9	Color	#45A1F8
9	Line	Academia
10	Percentile	0.1
10	MeanFractionalPathLength	0.35090020144367967
10	TaxonomyLevel	Academia
10	TaxonomyValue	Academia
10	Color	#45A1F8
10	Line	Academia
11	Percentile	0.11
11	MeanFractionalPathLength	0.3506297446514838
11	TaxonomyLevel	Academia
11	TaxonomyValue	Academia
11	Color	#45A1F8
11	Line	Academia
12	Percentile	0.12
12	MeanFractionalPathLength	0.35062741312741313
12	TaxonomyLevel	Academia
12	TaxonomyValue	Academia
12	Color	#45A1F8
12	Line	Academia
13	Percentile	0.13
13	MeanFractionalPathLength	0.35321890213194557
13	TaxonomyLevel	Academia
13	TaxonomyValue	Academia
13	Color	#45A1F8
13	Line	Academia
14	Percentile	0.14
14	MeanFractionalPathLength	0.3524521221532091
14	TaxonomyLevel	Academia
14	TaxonomyValue	Academia
14	Color	#45A1F8
14	Line	Academia
15	Percentile	0.15
15	MeanFractionalPathLength	0.35378546248111464
15	TaxonomyLevel	Academia
15	TaxonomyValue	Academia
15	Color	#45A1F8
15	Line	Academia
16	Percentile	0.16
16	MeanFractionalPathLength	0.35338677186503265
16	TaxonomyLevel	Academia
16	TaxonomyValue	Academia
16	Color	#45A1F8
16	Line	Academia
17	Percentile	0.17
17	MeanFractionalPathLength	0.35143849206349204
17	TaxonomyLevel	Academia
17	TaxonomyValue	Academia
17	Color	#45A1F8
17	Line	Academia
18	Percentile	0.18
18	MeanFractionalPathLength	0.3484031391640086
18	TaxonomyLevel	Academia
18	TaxonomyValue	Academia
18	Color	#45A1F8
18	Line	Academia
19	Percentile	0.19
19	MeanFractionalPathLength	0.35673367466845723
19	TaxonomyLevel	Academia
19	TaxonomyValue	Academia
19	Color	#45A1F8
19	Line	Academia
20	Percentile	0.2
20	MeanFractionalPathLength	0.3583290200138026
20	TaxonomyLevel	Academia
20	TaxonomyValue	Academia
20	Color	#45A1F8
20	Line	Academia
21	Percentile	0.21
21	MeanFractionalPathLength	0.3637946953164344
21	TaxonomyLevel	Academia
21	TaxonomyValue	Academia
21	Color	#45A1F8
21	Line	Academia
22	Percentile	0.22
22	MeanFractionalPathLength	0.3651271613228134
22	TaxonomyLevel	Academia
22	TaxonomyValue	Academia
22	Color	#45A1F8
22	Line	Academia
23	Percentile	0.23
23	MeanFractionalPathLength	0.3641520013802622
23	TaxonomyLevel	Academia
23	TaxonomyValue	Academia
23	Color	#45A1F8
23	Line	Academia
24	Percentile	0.24
24	MeanFractionalPathLength	0.36723602484472045
24	TaxonomyLevel	Academia
24	TaxonomyValue	Academia
24	Color	#45A1F8
24	Line	Academia
25	Percentile	0.25
25	MeanFractionalPathLength	0.37212523082088295
25	TaxonomyLevel	Academia
25	TaxonomyValue	Academia
25	Color	#45A1F8
25	Line	Academia
26	Percentile	0.26
26	MeanFractionalPathLength	0.3727355072463767
26	TaxonomyLevel	Academia
26	TaxonomyValue	Academia
26	Color	#45A1F8
26	Line	Academia
27	Percentile	0.27
27	MeanFractionalPathLength	0.3718524425046164
27	TaxonomyLevel	Academia
27	TaxonomyValue	Academia
27	Color	#45A1F8
27	Line	Academia
28	Percentile	0.28
28	MeanFractionalPathLength	0.37263933187846227
28	TaxonomyLevel	Academia
28	TaxonomyValue	Academia
28	Color	#45A1F8
28	Line	Academia
29	Percentile	0.29
29	MeanFractionalPathLength	0.3712042788129744
29	TaxonomyLevel	Academia
29	TaxonomyValue	Academia
29	Color	#45A1F8
29	Line	Academia
30	Percentile	0.3
30	MeanFractionalPathLength	0.37325835151922104
30	TaxonomyLevel	Academia
30	TaxonomyValue	Academia
30	Color	#45A1F8
30	Line	Academia
31	Percentile	0.31
31	MeanFractionalPathLength	0.3722091656874265
31	TaxonomyLevel	Academia
31	TaxonomyValue	Academia
31	Color	#45A1F8
31	Line	Academia
32	Percentile	0.32
32	MeanFractionalPathLength	0.3776203416149067
32	TaxonomyLevel	Academia
32	TaxonomyValue	Academia
32	Color	#45A1F8
32	Line	Academia
33	Percentile	0.33
33	MeanFractionalPathLength	0.38125314755749534
33	TaxonomyLevel	Academia
33	TaxonomyValue	Academia
33	Color	#45A1F8
33	Line	Academia
34	Percentile	0.34
34	MeanFractionalPathLength	0.38320463320463316
34	TaxonomyLevel	Academia
34	TaxonomyValue	Academia
34	Color	#45A1F8
34	Line	Academia
35	Percentile	0.35000000000000003
35	MeanFractionalPathLength	0.38249439268461005
35	TaxonomyLevel	Academia
35	TaxonomyValue	Academia
35	Color	#45A1F8
35	Line	Academia
36	Percentile	0.36
36	MeanFractionalPathLength	0.3877266241396676
36	TaxonomyLevel	Academia
36	TaxonomyValue	Academia
36	Color	#45A1F8
36	Line	Academia
37	Percentile	0.37
37	MeanFractionalPathLength	0.3914512338425382
37	TaxonomyLevel	Academia
37	TaxonomyValue	Academia
37	Color	#45A1F8
37	Line	Academia
38	Percentile	0.38
38	MeanFractionalPathLength	0.3965665976535541
38	TaxonomyLevel	Academia
38	TaxonomyValue	Academia
38	Color	#45A1F8
38	Line	Academia
39	Percentile	0.39
39	MeanFractionalPathLength	0.3968335571596441
39	TaxonomyLevel	Academia
39	TaxonomyValue	Academia
39	Color	#45A1F8
39	Line	Academia
40	Percentile	0.4
40	MeanFractionalPathLength	0.3959522410609367
40	TaxonomyLevel	Academia
40	TaxonomyValue	Academia
40	Color	#45A1F8
40	Line	Academia
41	Percentile	0.41000000000000003
41	MeanFractionalPathLength	0.3976664941338854
41	TaxonomyLevel	Academia
41	TaxonomyValue	Academia
41	Color	#45A1F8
41	Line	Academia
42	Percentile	0.42
42	MeanFractionalPathLength	0.3979037267080745
42	TaxonomyLevel	Academia
42	TaxonomyValue	Academia
42	Color	#45A1F8
42	Line	Academia
43	Percentile	0.43
43	MeanFractionalPathLength	0.3964138828269263
43	TaxonomyLevel	Academia
43	TaxonomyValue	Academia
43	Color	#45A1F8
43	Line	Academia
44	Percentile	0.44
44	MeanFractionalPathLength	0.3985291580400276
44	TaxonomyLevel	Academia
44	TaxonomyValue	Academia
44	Color	#45A1F8
44	Line	Academia
45	Percentile	0.45
45	MeanFractionalPathLength	0.3978498102139406
45	TaxonomyLevel	Academia
45	TaxonomyValue	Academia
45	Color	#45A1F8
45	Line	Academia
46	Percentile	0.46
46	MeanFractionalPathLength	0.3973645617667356
46	TaxonomyLevel	Academia
46	TaxonomyValue	Academia
46	Color	#45A1F8
46	Line	Academia
47	Percentile	0.47000000000000003
47	MeanFractionalPathLength	0.407564330079858
47	TaxonomyLevel	Academia
47	TaxonomyValue	Academia
47	Color	#45A1F8
47	Line	Academia
48	Percentile	0.48
48	MeanFractionalPathLength	0.40788906142167003
48	TaxonomyLevel	Academia
48	TaxonomyValue	Academia
48	Color	#45A1F8
48	Line	Academia
49	Percentile	0.49
49	MeanFractionalPathLength	0.40795376121463073
49	TaxonomyLevel	Academia
49	TaxonomyValue	Academia
49	Color	#45A1F8
49	Line	Academia
50	Percentile	0.5
50	MeanFractionalPathLength	0.40980087687248806
50	TaxonomyLevel	Academia
50	TaxonomyValue	Academia
50	Color	#45A1F8
50	Line	Academia
51	Percentile	0.51
51	MeanFractionalPathLength	0.4084183673469387
51	TaxonomyLevel	Academia
51	TaxonomyValue	Academia
51	Color	#45A1F8
51	Line	Academia
52	Percentile	0.52
52	MeanFractionalPathLength	0.40679902395740897
52	TaxonomyLevel	Academia
52	TaxonomyValue	Academia
52	Color	#45A1F8
52	Line	Academia
53	Percentile	0.53
53	MeanFractionalPathLength	0.4071405736207526
53	TaxonomyLevel	Academia
53	TaxonomyValue	Academia
53	Color	#45A1F8
53	Line	Academia
54	Percentile	0.54
54	MeanFractionalPathLength	0.4068322981366459
54	TaxonomyLevel	Academia
54	TaxonomyValue	Academia
54	Color	#45A1F8
54	Line	Academia
55	Percentile	0.55
55	MeanFractionalPathLength	0.4059480676328502
55	TaxonomyLevel	Academia
55	TaxonomyValue	Academia
55	Color	#45A1F8
55	Line	Academia
56	Percentile	0.56
56	MeanFractionalPathLength	0.40612244897959177
56	TaxonomyLevel	Academia
56	TaxonomyValue	Academia
56	Color	#45A1F8
56	Line	Academia
57	Percentile	0.5700000000000001
57	MeanFractionalPathLength	0.3993594720496894
57	TaxonomyLevel	Academia
57	TaxonomyValue	Academia
57	Color	#45A1F8
57	Line	Academia
58	Percentile	0.58
58	MeanFractionalPathLength	0.4035541752933057
58	TaxonomyLevel	Academia
58	TaxonomyValue	Academia
58	Color	#45A1F8
58	Line	Academia
59	Percentile	0.59
59	MeanFractionalPathLength	0.40560115350488013
59	TaxonomyLevel	Academia
59	TaxonomyValue	Academia
59	Color	#45A1F8
59	Line	Academia
60	Percentile	0.6
60	MeanFractionalPathLength	0.40504868222259527
60	TaxonomyLevel	Academia
60	TaxonomyValue	Academia
60	Color	#45A1F8
60	Line	Academia
61	Percentile	0.61
61	MeanFractionalPathLength	0.4090355883834144
61	TaxonomyLevel	Academia
61	TaxonomyValue	Academia
61	Color	#45A1F8
61	Line	Academia
62	Percentile	0.62
62	MeanFractionalPathLength	0.4094634230503796
62	TaxonomyLevel	Academia
62	TaxonomyValue	Academia
62	Color	#45A1F8
62	Line	Academia
63	Percentile	0.63
63	MeanFractionalPathLength	0.4145438140003357
63	TaxonomyLevel	Academia
63	TaxonomyValue	Academia
63	Color	#45A1F8
63	Line	Academia
64	Percentile	0.64
64	MeanFractionalPathLength	0.41953793855967764
64	TaxonomyLevel	Academia
64	TaxonomyValue	Academia
64	Color	#45A1F8
64	Line	Academia
65	Percentile	0.65
65	MeanFractionalPathLength	0.4194918909592822
65	TaxonomyLevel	Academia
65	TaxonomyValue	Academia
65	Color	#45A1F8
65	Line	Academia
66	Percentile	0.66
66	MeanFractionalPathLength	0.4209753231492362
66	TaxonomyLevel	Academia
66	TaxonomyValue	Academia
66	Color	#45A1F8
66	Line	Academia
67	Percentile	0.67
67	MeanFractionalPathLength	0.4202618767836159
67	TaxonomyLevel	Academia
67	TaxonomyValue	Academia
67	Color	#45A1F8
67	Line	Academia
68	Percentile	0.68
68	MeanFractionalPathLength	0.4210339026915114
68	TaxonomyLevel	Academia
68	TaxonomyValue	Academia
68	Color	#45A1F8
68	Line	Academia
69	Percentile	0.6900000000000001
69	MeanFractionalPathLength	0.41906580493537016
69	TaxonomyLevel	Academia
69	TaxonomyValue	Academia
69	Color	#45A1F8
69	Line	Academia
70	Percentile	0.7000000000000001
70	MeanFractionalPathLength	0.4233674668457276
70	TaxonomyLevel	Academia
70	TaxonomyValue	Academia
70	Color	#45A1F8
70	Line	Academia
71	Percentile	0.71
71	MeanFractionalPathLength	0.4235140614216701
71	TaxonomyLevel	Academia
71	TaxonomyValue	Academia
71	Color	#45A1F8
71	Line	Academia
72	Percentile	0.72
72	MeanFractionalPathLength	0.42390255161994295
72	TaxonomyLevel	Academia
72	TaxonomyValue	Academia
72	Color	#45A1F8
72	Line	Academia
73	Percentile	0.73
73	MeanFractionalPathLength	0.42182108350586606
73	TaxonomyLevel	Academia
73	TaxonomyValue	Academia
73	Color	#45A1F8
73	Line	Academia
74	Percentile	0.74
74	MeanFractionalPathLength	0.417790594498669
74	TaxonomyLevel	Academia
74	TaxonomyValue	Academia
74	Color	#45A1F8
74	Line	Academia
75	Percentile	0.75
75	MeanFractionalPathLength	0.42230633195307105
75	TaxonomyLevel	Academia
75	TaxonomyValue	Academia
75	Color	#45A1F8
75	Line	Academia
76	Percentile	0.76
76	MeanFractionalPathLength	0.42210144927536225
76	TaxonomyLevel	Academia
76	TaxonomyValue	Academia
76	Color	#45A1F8
76	Line	Academia
77	Percentile	0.77
77	MeanFractionalPathLength	0.4280501330967169
77	TaxonomyLevel	Academia
77	TaxonomyValue	Academia
77	Color	#45A1F8
77	Line	Academia
78	Percentile	0.78
78	MeanFractionalPathLength	0.42639320220841953
78	TaxonomyLevel	Academia
78	TaxonomyValue	Academia
78	Color	#45A1F8
78	Line	Academia
79	Percentile	0.79
79	MeanFractionalPathLength	0.42902432712215316
79	TaxonomyLevel	Academia
79	TaxonomyValue	Academia
79	Color	#45A1F8
79	Line	Academia
80	Percentile	0.8
80	MeanFractionalPathLength	0.4288930789707187
80	TaxonomyLevel	Academia
80	TaxonomyValue	Academia
80	Color	#45A1F8
80	Line	Academia
81	Percentile	0.81
81	MeanFractionalPathLength	0.43141821946169767
81	TaxonomyLevel	Academia
81	TaxonomyValue	Academia
81	Color	#45A1F8
81	Line	Academia
82	Percentile	0.8200000000000001
82	MeanFractionalPathLength	0.435904071773637
82	TaxonomyLevel	Academia
82	TaxonomyValue	Academia
82	Color	#45A1F8
82	Line	Academia
83	Percentile	0.8300000000000001
83	MeanFractionalPathLength	0.45190648723257415
83	TaxonomyLevel	Academia
83	TaxonomyValue	Academia
83	Color	#45A1F8
83	Line	Academia
84	Percentile	0.84
84	MeanFractionalPathLength	0.45455917874396135
84	TaxonomyLevel	Academia
84	TaxonomyValue	Academia
84	Color	#45A1F8
84	Line	Academia
85	Percentile	0.85
85	MeanFractionalPathLength	0.4576000690131124
85	TaxonomyLevel	Academia
85	TaxonomyValue	Academia
85	Color	#45A1F8
85	Line	Academia
86	Percentile	0.86
86	MeanFractionalPathLength	0.45905057675244004
86	TaxonomyLevel	Academia
86	TaxonomyValue	Academia
86	Color	#45A1F8
86	Line	Academia
87	Percentile	0.87
87	MeanFractionalPathLength	0.4628515355417529
87	TaxonomyLevel	Academia
87	TaxonomyValue	Academia
87	Color	#45A1F8
87	Line	Academia
88	Percentile	0.88
88	MeanFractionalPathLength	0.46251725327812276
88	TaxonomyLevel	Academia
88	TaxonomyValue	Academia
88	Color	#45A1F8
88	Line	Academia
89	Percentile	0.89
89	MeanFractionalPathLength	0.46421916592724044
89	TaxonomyLevel	Academia
89	TaxonomyValue	Academia
89	Color	#45A1F8
89	Line	Academia
90	Percentile	0.9
90	MeanFractionalPathLength	0.4703135783298826
90	TaxonomyLevel	Academia
90	TaxonomyValue	Academia
90	Color	#45A1F8
90	Line	Academia
91	Percentile	0.91
91	MeanFractionalPathLength	0.47435731538992404
91	TaxonomyLevel	Academia
91	TaxonomyValue	Academia
91	Color	#45A1F8
91	Line	Academia
92	Percentile	0.92
92	MeanFractionalPathLength	0.4813664596273291
92	TaxonomyLevel	Academia
92	TaxonomyValue	Academia
92	Color	#45A1F8
92	Line	Academia
93	Percentile	0.93
93	MeanFractionalPathLength	0.4696342305037956
93	TaxonomyLevel	Academia
93	TaxonomyValue	Academia
93	Color	#45A1F8
93	Line	Academia
94	Percentile	0.9400000000000001
94	MeanFractionalPathLength	0.4695421353030048
94	TaxonomyLevel	Academia
94	TaxonomyValue	Academia
94	Color	#45A1F8
94	Line	Academia
95	Percentile	0.9500000000000001
95	MeanFractionalPathLength	0.47434653209109723
95	TaxonomyLevel	Academia
95	TaxonomyValue	Academia
95	Color	#45A1F8
95	Line	Academia
96	Percentile	0.96
96	MeanFractionalPathLength	0.4790372670807453
96	TaxonomyLevel	Academia
96	TaxonomyValue	Academia
96	Color	#45A1F8
96	Line	Academia
97	Percentile	0.97
97	MeanFractionalPathLength	0.4755568644249303
97	TaxonomyLevel	Academia
97	TaxonomyValue	Academia
97	Color	#45A1F8
97	Line	Academia
98	Percentile	0.98
98	MeanFractionalPathLength	0.4826863354037267
98	TaxonomyLevel	Academia
98	TaxonomyValue	Academia
98	Color	#45A1F8
98	Line	Academia
99	Percentile	0.99
99	MeanFractionalPathLength	0.4892010163749294
99	TaxonomyLevel	Academia
99	TaxonomyValue	Academia
99	Color	#45A1F8
99	Line	Academia
100	Percentile	1.0
100	MeanFractionalPathLength	0.4886128364389233
100	TaxonomyLevel	Academia
100	TaxonomyValue	Academia
100	Color	#45A1F8
100	Line	Academia
101	Percentile	0.0
101	MeanFractionalPathLength	0.3600288600288599
101	TaxonomyLevel	Umbrella
101	TaxonomyValue	Applied Sciences
101	Color	#1b9e77
101	Line	Applied Sciences
102	Percentile	0.01
102	MeanFractionalPathLength	0.3603479853479853
102	TaxonomyLevel	Umbrella
102	TaxonomyValue	Applied Sciences
102	Color	#1b9e77
102	Line	Applied Sciences
103	Percentile	0.02
103	MeanFractionalPathLength	0.3607804232804232
103	TaxonomyLevel	Umbrella
103	TaxonomyValue	Applied Sciences
103	Color	#1b9e77
103	Line	Applied Sciences
104	Percentile	0.03
104	MeanFractionalPathLength	0.36405055849500284
104	TaxonomyLevel	Umbrella
104	TaxonomyValue	Applied Sciences
104	Color	#1b9e77
104	Line	Applied Sciences
105	Percentile	0.04
105	MeanFractionalPathLength	0.3630621693121692
105	TaxonomyLevel	Umbrella
105	TaxonomyValue	Applied Sciences
105	Color	#1b9e77
105	Line	Applied Sciences
106	Percentile	0.05
106	MeanFractionalPathLength	0.36397707231040555
106	TaxonomyLevel	Umbrella
106	TaxonomyValue	Applied Sciences
106	Color	#1b9e77
106	Line	Applied Sciences
107	Percentile	0.06
107	MeanFractionalPathLength	0.3659611992945325
107	TaxonomyLevel	Umbrella
107	TaxonomyValue	Applied Sciences
107	Color	#1b9e77
107	Line	Applied Sciences
108	Percentile	0.07
108	MeanFractionalPathLength	0.36662257495590816
108	TaxonomyLevel	Umbrella
108	TaxonomyValue	Applied Sciences
108	Color	#1b9e77
108	Line	Applied Sciences
109	Percentile	0.08
109	MeanFractionalPathLength	0.3653628117913831
109	TaxonomyLevel	Umbrella
109	TaxonomyValue	Applied Sciences
109	Color	#1b9e77
109	Line	Applied Sciences
110	Percentile	0.09
110	MeanFractionalPathLength	0.3658008658008657
110	TaxonomyLevel	Umbrella
110	TaxonomyValue	Applied Sciences
110	Color	#1b9e77
110	Line	Applied Sciences
111	Percentile	0.1
111	MeanFractionalPathLength	0.3635161135161134
111	TaxonomyLevel	Umbrella
111	TaxonomyValue	Applied Sciences
111	Color	#1b9e77
111	Line	Applied Sciences
112	Percentile	0.11
112	MeanFractionalPathLength	0.36264430014430005
112	TaxonomyLevel	Umbrella
112	TaxonomyValue	Applied Sciences
112	Color	#1b9e77
112	Line	Applied Sciences
113	Percentile	0.12
113	MeanFractionalPathLength	0.3605127236079616
113	TaxonomyLevel	Umbrella
113	TaxonomyValue	Applied Sciences
113	Color	#1b9e77
113	Line	Applied Sciences
114	Percentile	0.13
114	MeanFractionalPathLength	0.3627802973041067
114	TaxonomyLevel	Umbrella
114	TaxonomyValue	Applied Sciences
114	Color	#1b9e77
114	Line	Applied Sciences
115	Percentile	0.14
115	MeanFractionalPathLength	0.3636306374401611
115	TaxonomyLevel	Umbrella
115	TaxonomyValue	Applied Sciences
115	Color	#1b9e77
115	Line	Applied Sciences
116	Percentile	0.15
116	MeanFractionalPathLength	0.3617409926933735
116	TaxonomyLevel	Umbrella
116	TaxonomyValue	Applied Sciences
116	Color	#1b9e77
116	Line	Applied Sciences
117	Percentile	0.16
117	MeanFractionalPathLength	0.36087061087061073
117	TaxonomyLevel	Umbrella
117	TaxonomyValue	Applied Sciences
117	Color	#1b9e77
117	Line	Applied Sciences
118	Percentile	0.17
118	MeanFractionalPathLength	0.3637566137566136
118	TaxonomyLevel	Umbrella
118	TaxonomyValue	Applied Sciences
118	Color	#1b9e77
118	Line	Applied Sciences
119	Percentile	0.18
119	MeanFractionalPathLength	0.3658309283309283
119	TaxonomyLevel	Umbrella
119	TaxonomyValue	Applied Sciences
119	Color	#1b9e77
119	Line	Applied Sciences
120	Percentile	0.19
120	MeanFractionalPathLength	0.37216553287981846
120	TaxonomyLevel	Umbrella
120	TaxonomyValue	Applied Sciences
120	Color	#1b9e77
120	Line	Applied Sciences
121	Percentile	0.2
121	MeanFractionalPathLength	0.3744646006550767
121	TaxonomyLevel	Umbrella
121	TaxonomyValue	Applied Sciences
121	Color	#1b9e77
121	Line	Applied Sciences
122	Percentile	0.21
122	MeanFractionalPathLength	0.37796044343663376
122	TaxonomyLevel	Umbrella
122	TaxonomyValue	Applied Sciences
122	Color	#1b9e77
122	Line	Applied Sciences
123	Percentile	0.22
123	MeanFractionalPathLength	0.38017075517075505
123	TaxonomyLevel	Umbrella
123	TaxonomyValue	Applied Sciences
123	Color	#1b9e77
123	Line	Applied Sciences
124	Percentile	0.23
124	MeanFractionalPathLength	0.3760822510822509
124	TaxonomyLevel	Umbrella
124	TaxonomyValue	Applied Sciences
124	Color	#1b9e77
124	Line	Applied Sciences
125	Percentile	0.24
125	MeanFractionalPathLength	0.37770562770562754
125	TaxonomyLevel	Umbrella
125	TaxonomyValue	Applied Sciences
125	Color	#1b9e77
125	Line	Applied Sciences
126	Percentile	0.25
126	MeanFractionalPathLength	0.3774880322499369
126	TaxonomyLevel	Umbrella
126	TaxonomyValue	Applied Sciences
126	Color	#1b9e77
126	Line	Applied Sciences
127	Percentile	0.26
127	MeanFractionalPathLength	0.3802910052910052
127	TaxonomyLevel	Umbrella
127	TaxonomyValue	Applied Sciences
127	Color	#1b9e77
127	Line	Applied Sciences
128	Percentile	0.27
128	MeanFractionalPathLength	0.3789367598891407
128	TaxonomyLevel	Umbrella
128	TaxonomyValue	Applied Sciences
128	Color	#1b9e77
128	Line	Applied Sciences
129	Percentile	0.28
129	MeanFractionalPathLength	0.3781494079113126
129	TaxonomyLevel	Umbrella
129	TaxonomyValue	Applied Sciences
129	Color	#1b9e77
129	Line	Applied Sciences
130	Percentile	0.29
130	MeanFractionalPathLength	0.37836700336700324
130	TaxonomyLevel	Umbrella
130	TaxonomyValue	Applied Sciences
130	Color	#1b9e77
130	Line	Applied Sciences
131	Percentile	0.3
131	MeanFractionalPathLength	0.38098244348244337
131	TaxonomyLevel	Umbrella
131	TaxonomyValue	Applied Sciences
131	Color	#1b9e77
131	Line	Applied Sciences
132	Percentile	0.31
132	MeanFractionalPathLength	0.3809223184223183
132	TaxonomyLevel	Umbrella
132	TaxonomyValue	Applied Sciences
132	Color	#1b9e77
132	Line	Applied Sciences
133	Percentile	0.32
133	MeanFractionalPathLength	0.38287351977828155
133	TaxonomyLevel	Umbrella
133	TaxonomyValue	Applied Sciences
133	Color	#1b9e77
133	Line	Applied Sciences
134	Percentile	0.33
134	MeanFractionalPathLength	0.3835978835978835
134	TaxonomyLevel	Umbrella
134	TaxonomyValue	Applied Sciences
134	Color	#1b9e77
134	Line	Applied Sciences
135	Percentile	0.34
135	MeanFractionalPathLength	0.3820861678004534
135	TaxonomyLevel	Umbrella
135	TaxonomyValue	Applied Sciences
135	Color	#1b9e77
135	Line	Applied Sciences
136	Percentile	0.35000000000000003
136	MeanFractionalPathLength	0.38517258755353984
136	TaxonomyLevel	Umbrella
136	TaxonomyValue	Applied Sciences
136	Color	#1b9e77
136	Line	Applied Sciences
137	Percentile	0.36
137	MeanFractionalPathLength	0.38711519961519947
137	TaxonomyLevel	Umbrella
137	TaxonomyValue	Applied Sciences
137	Color	#1b9e77
137	Line	Applied Sciences
138	Percentile	0.37
138	MeanFractionalPathLength	0.3884379509379508
138	TaxonomyLevel	Umbrella
138	TaxonomyValue	Applied Sciences
138	Color	#1b9e77
138	Line	Applied Sciences
139	Percentile	0.38
139	MeanFractionalPathLength	0.3890993265993265
139	TaxonomyLevel	Umbrella
139	TaxonomyValue	Applied Sciences
139	Color	#1b9e77
139	Line	Applied Sciences
140	Percentile	0.39
140	MeanFractionalPathLength	0.3891408415217938
140	TaxonomyLevel	Umbrella
140	TaxonomyValue	Applied Sciences
140	Color	#1b9e77
140	Line	Applied Sciences
141	Percentile	0.4
141	MeanFractionalPathLength	0.3926996724615771
141	TaxonomyLevel	Umbrella
141	TaxonomyValue	Applied Sciences
141	Color	#1b9e77
141	Line	Applied Sciences
142	Percentile	0.41000000000000003
142	MeanFractionalPathLength	0.3973607961703199
142	TaxonomyLevel	Umbrella
142	TaxonomyValue	Applied Sciences
142	Color	#1b9e77
142	Line	Applied Sciences
143	Percentile	0.42
143	MeanFractionalPathLength	0.3995310245310244
143	TaxonomyLevel	Umbrella
143	TaxonomyValue	Applied Sciences
143	Color	#1b9e77
143	Line	Applied Sciences
144	Percentile	0.43
144	MeanFractionalPathLength	0.40382996632996626
144	TaxonomyLevel	Umbrella
144	TaxonomyValue	Applied Sciences
144	Color	#1b9e77
144	Line	Applied Sciences
145	Percentile	0.44
145	MeanFractionalPathLength	0.4089405964405963
145	TaxonomyLevel	Umbrella
145	TaxonomyValue	Applied Sciences
145	Color	#1b9e77
145	Line	Applied Sciences
146	Percentile	0.45
146	MeanFractionalPathLength	0.41169060216679254
146	TaxonomyLevel	Umbrella
146	TaxonomyValue	Applied Sciences
146	Color	#1b9e77
146	Line	Applied Sciences
147	Percentile	0.46
147	MeanFractionalPathLength	0.4146825396825396
147	TaxonomyLevel	Umbrella
147	TaxonomyValue	Applied Sciences
147	Color	#1b9e77
147	Line	Applied Sciences
148	Percentile	0.47000000000000003
148	MeanFractionalPathLength	0.4184618291761148
148	TaxonomyLevel	Umbrella
148	TaxonomyValue	Applied Sciences
148	Color	#1b9e77
148	Line	Applied Sciences
149	Percentile	0.48
149	MeanFractionalPathLength	0.43033509700176353
149	TaxonomyLevel	Umbrella
149	TaxonomyValue	Applied Sciences
149	Color	#1b9e77
149	Line	Applied Sciences
150	Percentile	0.49
150	MeanFractionalPathLength	0.43211880711880696
150	TaxonomyLevel	Umbrella
150	TaxonomyValue	Applied Sciences
150	Color	#1b9e77
150	Line	Applied Sciences
151	Percentile	0.5
151	MeanFractionalPathLength	0.431156806156806
151	TaxonomyLevel	Umbrella
151	TaxonomyValue	Applied Sciences
151	Color	#1b9e77
151	Line	Applied Sciences
152	Percentile	0.51
152	MeanFractionalPathLength	0.43097643097643085
152	TaxonomyLevel	Umbrella
152	TaxonomyValue	Applied Sciences
152	Color	#1b9e77
152	Line	Applied Sciences
153	Percentile	0.52
153	MeanFractionalPathLength	0.4375157470395564
153	TaxonomyLevel	Umbrella
153	TaxonomyValue	Applied Sciences
153	Color	#1b9e77
153	Line	Applied Sciences
154	Percentile	0.53
154	MeanFractionalPathLength	0.4372008062484251
154	TaxonomyLevel	Umbrella
154	TaxonomyValue	Applied Sciences
154	Color	#1b9e77
154	Line	Applied Sciences
155	Percentile	0.54
155	MeanFractionalPathLength	0.4419879062736204
155	TaxonomyLevel	Umbrella
155	TaxonomyValue	Applied Sciences
155	Color	#1b9e77
155	Line	Applied Sciences
156	Percentile	0.55
156	MeanFractionalPathLength	0.4386123136123135
156	TaxonomyLevel	Umbrella
156	TaxonomyValue	Applied Sciences
156	Color	#1b9e77
156	Line	Applied Sciences
157	Percentile	0.56
157	MeanFractionalPathLength	0.4413780663780662
157	TaxonomyLevel	Umbrella
157	TaxonomyValue	Applied Sciences
157	Color	#1b9e77
157	Line	Applied Sciences
158	Percentile	0.5700000000000001
158	MeanFractionalPathLength	0.44113756613756605
158	TaxonomyLevel	Umbrella
158	TaxonomyValue	Applied Sciences
158	Color	#1b9e77
158	Line	Applied Sciences
159	Percentile	0.58
159	MeanFractionalPathLength	0.4356361231361231
159	TaxonomyLevel	Umbrella
159	TaxonomyValue	Applied Sciences
159	Color	#1b9e77
159	Line	Applied Sciences
160	Percentile	0.59
160	MeanFractionalPathLength	0.44554673721340377
160	TaxonomyLevel	Umbrella
160	TaxonomyValue	Applied Sciences
160	Color	#1b9e77
160	Line	Applied Sciences
161	Percentile	0.6
161	MeanFractionalPathLength	0.4508692365835221
161	TaxonomyLevel	Umbrella
161	TaxonomyValue	Applied Sciences
161	Color	#1b9e77
161	Line	Applied Sciences
162	Percentile	0.61
162	MeanFractionalPathLength	0.45168808264046345
162	TaxonomyLevel	Umbrella
162	TaxonomyValue	Applied Sciences
162	Color	#1b9e77
162	Line	Applied Sciences
163	Percentile	0.62
163	MeanFractionalPathLength	0.4491370622323002
163	TaxonomyLevel	Umbrella
163	TaxonomyValue	Applied Sciences
163	Color	#1b9e77
163	Line	Applied Sciences
164	Percentile	0.63
164	MeanFractionalPathLength	0.45622323003275367
164	TaxonomyLevel	Umbrella
164	TaxonomyValue	Applied Sciences
164	Color	#1b9e77
164	Line	Applied Sciences
165	Percentile	0.64
165	MeanFractionalPathLength	0.45272738725119677
165	TaxonomyLevel	Umbrella
165	TaxonomyValue	Applied Sciences
165	Color	#1b9e77
165	Line	Applied Sciences
166	Percentile	0.65
166	MeanFractionalPathLength	0.45426587301587296
166	TaxonomyLevel	Umbrella
166	TaxonomyValue	Applied Sciences
166	Color	#1b9e77
166	Line	Applied Sciences
167	Percentile	0.66
167	MeanFractionalPathLength	0.45975529100529094
167	TaxonomyLevel	Umbrella
167	TaxonomyValue	Applied Sciences
167	Color	#1b9e77
167	Line	Applied Sciences
168	Percentile	0.67
168	MeanFractionalPathLength	0.45952380952380945
168	TaxonomyLevel	Umbrella
168	TaxonomyValue	Applied Sciences
168	Color	#1b9e77
168	Line	Applied Sciences
169	Percentile	0.68
169	MeanFractionalPathLength	0.4591931216931216
169	TaxonomyLevel	Umbrella
169	TaxonomyValue	Applied Sciences
169	Color	#1b9e77
169	Line	Applied Sciences
170	Percentile	0.6900000000000001
170	MeanFractionalPathLength	0.4480662635424539
170	TaxonomyLevel	Umbrella
170	TaxonomyValue	Applied Sciences
170	Color	#1b9e77
170	Line	Applied Sciences
171	Percentile	0.7000000000000001
171	MeanFractionalPathLength	0.44611363063744003
171	TaxonomyLevel	Umbrella
171	TaxonomyValue	Applied Sciences
171	Color	#1b9e77
171	Line	Applied Sciences
172	Percentile	0.71
172	MeanFractionalPathLength	0.4454837490551775
172	TaxonomyLevel	Umbrella
172	TaxonomyValue	Applied Sciences
172	Color	#1b9e77
172	Line	Applied Sciences
173	Percentile	0.72
173	MeanFractionalPathLength	0.45108969513731406
173	TaxonomyLevel	Umbrella
173	TaxonomyValue	Applied Sciences
173	Color	#1b9e77
173	Line	Applied Sciences
174	Percentile	0.73
174	MeanFractionalPathLength	0.44857016880826384
174	TaxonomyLevel	Umbrella
174	TaxonomyValue	Applied Sciences
174	Color	#1b9e77
174	Line	Applied Sciences
175	Percentile	0.74
175	MeanFractionalPathLength	0.45095899470899453
175	TaxonomyLevel	Umbrella
175	TaxonomyValue	Applied Sciences
175	Color	#1b9e77
175	Line	Applied Sciences
176	Percentile	0.75
176	MeanFractionalPathLength	0.46316137566137555
176	TaxonomyLevel	Umbrella
176	TaxonomyValue	Applied Sciences
176	Color	#1b9e77
176	Line	Applied Sciences
177	Percentile	0.76
177	MeanFractionalPathLength	0.46327790375409406
177	TaxonomyLevel	Umbrella
177	TaxonomyValue	Applied Sciences
177	Color	#1b9e77
177	Line	Applied Sciences
178	Percentile	0.77
178	MeanFractionalPathLength	0.46765558075081876
178	TaxonomyLevel	Umbrella
178	TaxonomyValue	Applied Sciences
178	Color	#1b9e77
178	Line	Applied Sciences
179	Percentile	0.78
179	MeanFractionalPathLength	0.4692617787855883
179	TaxonomyLevel	Umbrella
179	TaxonomyValue	Applied Sciences
179	Color	#1b9e77
179	Line	Applied Sciences
180	Percentile	0.79
180	MeanFractionalPathLength	0.47562830687830676
180	TaxonomyLevel	Umbrella
180	TaxonomyValue	Applied Sciences
180	Color	#1b9e77
180	Line	Applied Sciences
181	Percentile	0.8
181	MeanFractionalPathLength	0.4874999999999999
181	TaxonomyLevel	Umbrella
181	TaxonomyValue	Applied Sciences
181	Color	#1b9e77
181	Line	Applied Sciences
182	Percentile	0.81
182	MeanFractionalPathLength	0.4928989139515455
182	TaxonomyLevel	Umbrella
182	TaxonomyValue	Applied Sciences
182	Color	#1b9e77
182	Line	Applied Sciences
183	Percentile	0.8200000000000001
183	MeanFractionalPathLength	0.500429894179894
183	TaxonomyLevel	Umbrella
183	TaxonomyValue	Applied Sciences
183	Color	#1b9e77
183	Line	Applied Sciences
184	Percentile	0.8300000000000001
184	MeanFractionalPathLength	0.505324074074074
184	TaxonomyLevel	Umbrella
184	TaxonomyValue	Applied Sciences
184	Color	#1b9e77
184	Line	Applied Sciences
185	Percentile	0.84
185	MeanFractionalPathLength	0.5043320105820105
185	TaxonomyLevel	Umbrella
185	TaxonomyValue	Applied Sciences
185	Color	#1b9e77
185	Line	Applied Sciences
186	Percentile	0.85
186	MeanFractionalPathLength	0.4992724867724867
186	TaxonomyLevel	Umbrella
186	TaxonomyValue	Applied Sciences
186	Color	#1b9e77
186	Line	Applied Sciences
187	Percentile	0.86
187	MeanFractionalPathLength	0.5036549707602338
187	TaxonomyLevel	Umbrella
187	TaxonomyValue	Applied Sciences
187	Color	#1b9e77
187	Line	Applied Sciences
188	Percentile	0.87
188	MeanFractionalPathLength	0.5110345307713727
188	TaxonomyLevel	Umbrella
188	TaxonomyValue	Applied Sciences
188	Color	#1b9e77
188	Line	Applied Sciences
189	Percentile	0.88
189	MeanFractionalPathLength	0.5177836566725454
189	TaxonomyLevel	Umbrella
189	TaxonomyValue	Applied Sciences
189	Color	#1b9e77
189	Line	Applied Sciences
190	Percentile	0.89
190	MeanFractionalPathLength	0.5298721340388006
190	TaxonomyLevel	Umbrella
190	TaxonomyValue	Applied Sciences
190	Color	#1b9e77
190	Line	Applied Sciences
191	Percentile	0.9
191	MeanFractionalPathLength	0.5276221599751011
191	TaxonomyLevel	Umbrella
191	TaxonomyValue	Applied Sciences
191	Color	#1b9e77
191	Line	Applied Sciences
192	Percentile	0.91
192	MeanFractionalPathLength	0.526882975412387
192	TaxonomyLevel	Umbrella
192	TaxonomyValue	Applied Sciences
192	Color	#1b9e77
192	Line	Applied Sciences
193	Percentile	0.92
193	MeanFractionalPathLength	0.5169064153439152
193	TaxonomyLevel	Umbrella
193	TaxonomyValue	Applied Sciences
193	Color	#1b9e77
193	Line	Applied Sciences
194	Percentile	0.93
194	MeanFractionalPathLength	0.5171957671957671
194	TaxonomyLevel	Umbrella
194	TaxonomyValue	Applied Sciences
194	Color	#1b9e77
194	Line	Applied Sciences
195	Percentile	0.9400000000000001
195	MeanFractionalPathLength	0.5220616024187452
195	TaxonomyLevel	Umbrella
195	TaxonomyValue	Applied Sciences
195	Color	#1b9e77
195	Line	Applied Sciences
196	Percentile	0.9500000000000001
196	MeanFractionalPathLength	0.527006172839506
196	TaxonomyLevel	Umbrella
196	TaxonomyValue	Applied Sciences
196	Color	#1b9e77
196	Line	Applied Sciences
197	Percentile	0.96
197	MeanFractionalPathLength	0.5291666666666665
197	TaxonomyLevel	Umbrella
197	TaxonomyValue	Applied Sciences
197	Color	#1b9e77
197	Line	Applied Sciences
198	Percentile	0.97
198	MeanFractionalPathLength	0.5268683862433862
198	TaxonomyLevel	Umbrella
198	TaxonomyValue	Applied Sciences
198	Color	#1b9e77
198	Line	Applied Sciences
199	Percentile	0.98
199	MeanFractionalPathLength	0.5239040060468632
199	TaxonomyLevel	Umbrella
199	TaxonomyValue	Applied Sciences
199	Color	#1b9e77
199	Line	Applied Sciences
200	Percentile	0.99
200	MeanFractionalPathLength	0.5026455026455025
200	TaxonomyLevel	Umbrella
200	TaxonomyValue	Applied Sciences
200	Color	#1b9e77
200	Line	Applied Sciences
201	Percentile	1.0
201	MeanFractionalPathLength	0.48495370370370355
201	TaxonomyLevel	Umbrella
201	TaxonomyValue	Applied Sciences
201	Color	#1b9e77
201	Line	Applied Sciences
202	Percentile	0.0
202	MeanFractionalPathLength	0.4427766032417196
202	TaxonomyLevel	Umbrella
202	TaxonomyValue	Education
202	Color	#d95f02
202	Line	Education
203	Percentile	0.01
203	MeanFractionalPathLength	0.44341085271317826
203	TaxonomyLevel	Umbrella
203	TaxonomyValue	Education
203	Color	#d95f02
203	Line	Education
204	Percentile	0.02
204	MeanFractionalPathLength	0.4454780361757105
204	TaxonomyLevel	Umbrella
204	TaxonomyValue	Education
204	Color	#d95f02
204	Line	Education
205	Percentile	0.03
205	MeanFractionalPathLength	0.44599483204134366
205	TaxonomyLevel	Umbrella
205	TaxonomyValue	Education
205	Color	#d95f02
205	Line	Education
206	Percentile	0.04
206	MeanFractionalPathLength	0.4475581395348837
206	TaxonomyLevel	Umbrella
206	TaxonomyValue	Education
206	Color	#d95f02
206	Line	Education
207	Percentile	0.05
207	MeanFractionalPathLength	0.4491694352159468
207	TaxonomyLevel	Umbrella
207	TaxonomyValue	Education
207	Color	#d95f02
207	Line	Education
208	Percentile	0.06
208	MeanFractionalPathLength	0.4522332964193429
208	TaxonomyLevel	Umbrella
208	TaxonomyValue	Education
208	Color	#d95f02
208	Line	Education
209	Percentile	0.07
209	MeanFractionalPathLength	0.45308231819859723
209	TaxonomyLevel	Umbrella
209	TaxonomyValue	Education
209	Color	#d95f02
209	Line	Education
210	Percentile	0.08
210	MeanFractionalPathLength	0.45334071613141386
210	TaxonomyLevel	Umbrella
210	TaxonomyValue	Education
210	Color	#d95f02
210	Line	Education
211	Percentile	0.09
211	MeanFractionalPathLength	0.4502399409376154
211	TaxonomyLevel	Umbrella
211	TaxonomyValue	Education
211	Color	#d95f02
211	Line	Education
212	Percentile	0.1
212	MeanFractionalPathLength	0.4538407329105004
212	TaxonomyLevel	Umbrella
212	TaxonomyValue	Education
212	Color	#d95f02
212	Line	Education
213	Percentile	0.11
213	MeanFractionalPathLength	0.4515856236786469
213	TaxonomyLevel	Umbrella
213	TaxonomyValue	Education
213	Color	#d95f02
213	Line	Education
214	Percentile	0.12
214	MeanFractionalPathLength	0.4511980267794221
214	TaxonomyLevel	Umbrella
214	TaxonomyValue	Education
214	Color	#d95f02
214	Line	Education
215	Percentile	0.13
215	MeanFractionalPathLength	0.45112587670727206
215	TaxonomyLevel	Umbrella
215	TaxonomyValue	Education
215	Color	#d95f02
215	Line	Education
216	Percentile	0.14
216	MeanFractionalPathLength	0.45286083425618306
216	TaxonomyLevel	Umbrella
216	TaxonomyValue	Education
216	Color	#d95f02
216	Line	Education
217	Percentile	0.15
217	MeanFractionalPathLength	0.452454780361757
217	TaxonomyLevel	Umbrella
217	TaxonomyValue	Education
217	Color	#d95f02
217	Line	Education
218	Percentile	0.16
218	MeanFractionalPathLength	0.4512366186784792
218	TaxonomyLevel	Umbrella
218	TaxonomyValue	Education
218	Color	#d95f02
218	Line	Education
219	Percentile	0.17
219	MeanFractionalPathLength	0.4553911205073996
219	TaxonomyLevel	Umbrella
219	TaxonomyValue	Education
219	Color	#d95f02
219	Line	Education
220	Percentile	0.18
220	MeanFractionalPathLength	0.4591261451726569
220	TaxonomyLevel	Umbrella
220	TaxonomyValue	Education
220	Color	#d95f02
220	Line	Education
221	Percentile	0.19
221	MeanFractionalPathLength	0.46391825229034533
221	TaxonomyLevel	Umbrella
221	TaxonomyValue	Education
221	Color	#d95f02
221	Line	Education
222	Percentile	0.2
222	MeanFractionalPathLength	0.467109634551495
222	TaxonomyLevel	Umbrella
222	TaxonomyValue	Education
222	Color	#d95f02
222	Line	Education
223	Percentile	0.21
223	MeanFractionalPathLength	0.47918050941306756
223	TaxonomyLevel	Umbrella
223	TaxonomyValue	Education
223	Color	#d95f02
223	Line	Education
224	Percentile	0.22
224	MeanFractionalPathLength	0.4822443706164636
224	TaxonomyLevel	Umbrella
224	TaxonomyValue	Education
224	Color	#d95f02
224	Line	Education
225	Percentile	0.23
225	MeanFractionalPathLength	0.48914728682170544
225	TaxonomyLevel	Umbrella
225	TaxonomyValue	Education
225	Color	#d95f02
225	Line	Education
226	Percentile	0.24
226	MeanFractionalPathLength	0.4877730796335447
226	TaxonomyLevel	Umbrella
226	TaxonomyValue	Education
226	Color	#d95f02
226	Line	Education
227	Percentile	0.25
227	MeanFractionalPathLength	0.49520789288231143
227	TaxonomyLevel	Umbrella
227	TaxonomyValue	Education
227	Color	#d95f02
227	Line	Education
228	Percentile	0.26
228	MeanFractionalPathLength	0.499154334038055
228	TaxonomyLevel	Umbrella
228	TaxonomyValue	Education
228	Color	#d95f02
228	Line	Education
229	Percentile	0.27
229	MeanFractionalPathLength	0.504282022886674
229	TaxonomyLevel	Umbrella
229	TaxonomyValue	Education
229	Color	#d95f02
229	Line	Education
230	Percentile	0.28
230	MeanFractionalPathLength	0.5140273163528977
230	TaxonomyLevel	Umbrella
230	TaxonomyValue	Education
230	Color	#d95f02
230	Line	Education
231	Percentile	0.29
231	MeanFractionalPathLength	0.5119970468807677
231	TaxonomyLevel	Umbrella
231	TaxonomyValue	Education
231	Color	#d95f02
231	Line	Education
232	Percentile	0.3
232	MeanFractionalPathLength	0.5077150239940937
232	TaxonomyLevel	Umbrella
232	TaxonomyValue	Education
232	Color	#d95f02
232	Line	Education
233	Percentile	0.31
233	MeanFractionalPathLength	0.5003875968992247
233	TaxonomyLevel	Umbrella
233	TaxonomyValue	Education
233	Color	#d95f02
233	Line	Education
234	Percentile	0.32
234	MeanFractionalPathLength	0.5007047216349542
234	TaxonomyLevel	Umbrella
234	TaxonomyValue	Education
234	Color	#d95f02
234	Line	Education
235	Percentile	0.33
235	MeanFractionalPathLength	0.5003171247357294
235	TaxonomyLevel	Umbrella
235	TaxonomyValue	Education
235	Color	#d95f02
235	Line	Education
236	Percentile	0.34
236	MeanFractionalPathLength	0.5036913990402363
236	TaxonomyLevel	Umbrella
236	TaxonomyValue	Education
236	Color	#d95f02
236	Line	Education
237	Percentile	0.35000000000000003
237	MeanFractionalPathLength	0.502547065337763
237	TaxonomyLevel	Umbrella
237	TaxonomyValue	Education
237	Color	#d95f02
237	Line	Education
238	Percentile	0.36
238	MeanFractionalPathLength	0.5004798818752307
238	TaxonomyLevel	Umbrella
238	TaxonomyValue	Education
238	Color	#d95f02
238	Line	Education
239	Percentile	0.37
239	MeanFractionalPathLength	0.49815430047988196
239	TaxonomyLevel	Umbrella
239	TaxonomyValue	Education
239	Color	#d95f02
239	Line	Education
240	Percentile	0.38
240	MeanFractionalPathLength	0.49157857646229736
240	TaxonomyLevel	Umbrella
240	TaxonomyValue	Education
240	Color	#d95f02
240	Line	Education
241	Percentile	0.39
241	MeanFractionalPathLength	0.4894291754756871
241	TaxonomyLevel	Umbrella
241	TaxonomyValue	Education
241	Color	#d95f02
241	Line	Education
242	Percentile	0.4
242	MeanFractionalPathLength	0.495877378435518
242	TaxonomyLevel	Umbrella
242	TaxonomyValue	Education
242	Color	#d95f02
242	Line	Education
243	Percentile	0.41000000000000003
243	MeanFractionalPathLength	0.508342561830934
243	TaxonomyLevel	Umbrella
243	TaxonomyValue	Education
243	Color	#d95f02
243	Line	Education
244	Percentile	0.42
244	MeanFractionalPathLength	0.5094130675526024
244	TaxonomyLevel	Umbrella
244	TaxonomyValue	Education
244	Color	#d95f02
244	Line	Education
245	Percentile	0.43
245	MeanFractionalPathLength	0.5085271317829457
245	TaxonomyLevel	Umbrella
245	TaxonomyValue	Education
245	Color	#d95f02
245	Line	Education
246	Percentile	0.44
246	MeanFractionalPathLength	0.508859357696567
246	TaxonomyLevel	Umbrella
246	TaxonomyValue	Education
246	Color	#d95f02
246	Line	Education
247	Percentile	0.45
247	MeanFractionalPathLength	0.5060169804355851
247	TaxonomyLevel	Umbrella
247	TaxonomyValue	Education
247	Color	#d95f02
247	Line	Education
248	Percentile	0.46
248	MeanFractionalPathLength	0.5076814658210006
248	TaxonomyLevel	Umbrella
248	TaxonomyValue	Education
248	Color	#d95f02
248	Line	Education
249	Percentile	0.47000000000000003
249	MeanFractionalPathLength	0.5119450317124735
249	TaxonomyLevel	Umbrella
249	TaxonomyValue	Education
249	Color	#d95f02
249	Line	Education
250	Percentile	0.48
250	MeanFractionalPathLength	0.5166482096714655
250	TaxonomyLevel	Umbrella
250	TaxonomyValue	Education
250	Color	#d95f02
250	Line	Education
251	Percentile	0.49
251	MeanFractionalPathLength	0.5276854928017719
251	TaxonomyLevel	Umbrella
251	TaxonomyValue	Education
251	Color	#d95f02
251	Line	Education
252	Percentile	0.5
252	MeanFractionalPathLength	0.5375415282392026
252	TaxonomyLevel	Umbrella
252	TaxonomyValue	Education
252	Color	#d95f02
252	Line	Education
253	Percentile	0.51
253	MeanFractionalPathLength	0.5280915466961978
253	TaxonomyLevel	Umbrella
253	TaxonomyValue	Education
253	Color	#d95f02
253	Line	Education
254	Percentile	0.52
254	MeanFractionalPathLength	0.5351790328534514
254	TaxonomyLevel	Umbrella
254	TaxonomyValue	Education
254	Color	#d95f02
254	Line	Education
255	Percentile	0.53
255	MeanFractionalPathLength	0.5334038054968288
255	TaxonomyLevel	Umbrella
255	TaxonomyValue	Education
255	Color	#d95f02
255	Line	Education
256	Percentile	0.54
256	MeanFractionalPathLength	0.5352713178294572
256	TaxonomyLevel	Umbrella
256	TaxonomyValue	Education
256	Color	#d95f02
256	Line	Education
257	Percentile	0.55
257	MeanFractionalPathLength	0.5404946474713916
257	TaxonomyLevel	Umbrella
257	TaxonomyValue	Education
257	Color	#d95f02
257	Line	Education
258	Percentile	0.56
258	MeanFractionalPathLength	0.5406053894425987
258	TaxonomyLevel	Umbrella
258	TaxonomyValue	Education
258	Color	#d95f02
258	Line	Education
259	Percentile	0.5700000000000001
259	MeanFractionalPathLength	0.5412329272794388
259	TaxonomyLevel	Umbrella
259	TaxonomyValue	Education
259	Color	#d95f02
259	Line	Education
260	Percentile	0.58
260	MeanFractionalPathLength	0.5392395717977114
260	TaxonomyLevel	Umbrella
260	TaxonomyValue	Education
260	Color	#d95f02
260	Line	Education
261	Percentile	0.59
261	MeanFractionalPathLength	0.5441860465116279
261	TaxonomyLevel	Umbrella
261	TaxonomyValue	Education
261	Color	#d95f02
261	Line	Education
262	Percentile	0.6
262	MeanFractionalPathLength	0.5398167723749119
262	TaxonomyLevel	Umbrella
262	TaxonomyValue	Education
262	Color	#d95f02
262	Line	Education
263	Percentile	0.61
263	MeanFractionalPathLength	0.5475821336286452
263	TaxonomyLevel	Umbrella
263	TaxonomyValue	Education
263	Color	#d95f02
263	Line	Education
264	Percentile	0.62
264	MeanFractionalPathLength	0.5427464008859357
264	TaxonomyLevel	Umbrella
264	TaxonomyValue	Education
264	Color	#d95f02
264	Line	Education
265	Percentile	0.63
265	MeanFractionalPathLength	0.5564728682170542
265	TaxonomyLevel	Umbrella
265	TaxonomyValue	Education
265	Color	#d95f02
265	Line	Education
266	Percentile	0.64
266	MeanFractionalPathLength	0.5611627906976744
266	TaxonomyLevel	Umbrella
266	TaxonomyValue	Education
266	Color	#d95f02
266	Line	Education
267	Percentile	0.65
267	MeanFractionalPathLength	0.568953488372093
267	TaxonomyLevel	Umbrella
267	TaxonomyValue	Education
267	Color	#d95f02
267	Line	Education
268	Percentile	0.66
268	MeanFractionalPathLength	0.571705426356589
268	TaxonomyLevel	Umbrella
268	TaxonomyValue	Education
268	Color	#d95f02
268	Line	Education
269	Percentile	0.67
269	MeanFractionalPathLength	0.5702842377260983
269	TaxonomyLevel	Umbrella
269	TaxonomyValue	Education
269	Color	#d95f02
269	Line	Education
270	Percentile	0.68
270	MeanFractionalPathLength	0.5741971207087486
270	TaxonomyLevel	Umbrella
270	TaxonomyValue	Education
270	Color	#d95f02
270	Line	Education
271	Percentile	0.6900000000000001
271	MeanFractionalPathLength	0.5649317091177556
271	TaxonomyLevel	Umbrella
271	TaxonomyValue	Education
271	Color	#d95f02
271	Line	Education
272	Percentile	0.7000000000000001
272	MeanFractionalPathLength	0.5702713178294574
272	TaxonomyLevel	Umbrella
272	TaxonomyValue	Education
272	Color	#d95f02
272	Line	Education
273	Percentile	0.71
273	MeanFractionalPathLength	0.5632705795496493
273	TaxonomyLevel	Umbrella
273	TaxonomyValue	Education
273	Color	#d95f02
273	Line	Education
274	Percentile	0.72
274	MeanFractionalPathLength	0.5792174234034699
274	TaxonomyLevel	Umbrella
274	TaxonomyValue	Education
274	Color	#d95f02
274	Line	Education
275	Percentile	0.73
275	MeanFractionalPathLength	0.5768180140273164
275	TaxonomyLevel	Umbrella
275	TaxonomyValue	Education
275	Color	#d95f02
275	Line	Education
276	Percentile	0.74
276	MeanFractionalPathLength	0.5805144467935166
276	TaxonomyLevel	Umbrella
276	TaxonomyValue	Education
276	Color	#d95f02
276	Line	Education
277	Percentile	0.75
277	MeanFractionalPathLength	0.5783650458069063
277	TaxonomyLevel	Umbrella
277	TaxonomyValue	Education
277	Color	#d95f02
277	Line	Education
278	Percentile	0.76
278	MeanFractionalPathLength	0.5856773717238832
278	TaxonomyLevel	Umbrella
278	TaxonomyValue	Education
278	Color	#d95f02
278	Line	Education
279	Percentile	0.77
279	MeanFractionalPathLength	0.5958792329661362
279	TaxonomyLevel	Umbrella
279	TaxonomyValue	Education
279	Color	#d95f02
279	Line	Education
280	Percentile	0.78
280	MeanFractionalPathLength	0.6015503875968992
280	TaxonomyLevel	Umbrella
280	TaxonomyValue	Education
280	Color	#d95f02
280	Line	Education
281	Percentile	0.79
281	MeanFractionalPathLength	0.605548755609955
281	TaxonomyLevel	Umbrella
281	TaxonomyValue	Education
281	Color	#d95f02
281	Line	Education
282	Percentile	0.8
282	MeanFractionalPathLength	0.5999184006527948
282	TaxonomyLevel	Umbrella
282	TaxonomyValue	Education
282	Color	#d95f02
282	Line	Education
283	Percentile	0.81
283	MeanFractionalPathLength	0.6124418604651163
283	TaxonomyLevel	Umbrella
283	TaxonomyValue	Education
283	Color	#d95f02
283	Line	Education
284	Percentile	0.8200000000000001
284	MeanFractionalPathLength	0.6065503875968993
284	TaxonomyLevel	Umbrella
284	TaxonomyValue	Education
284	Color	#d95f02
284	Line	Education
285	Percentile	0.8300000000000001
285	MeanFractionalPathLength	0.6079242032730404
285	TaxonomyLevel	Umbrella
285	TaxonomyValue	Education
285	Color	#d95f02
285	Line	Education
286	Percentile	0.84
286	MeanFractionalPathLength	0.6032831737346102
286	TaxonomyLevel	Umbrella
286	TaxonomyValue	Education
286	Color	#d95f02
286	Line	Education
287	Percentile	0.85
287	MeanFractionalPathLength	0.6193798449612402
287	TaxonomyLevel	Umbrella
287	TaxonomyValue	Education
287	Color	#d95f02
287	Line	Education
288	Percentile	0.86
288	MeanFractionalPathLength	0.6159345391903532
288	TaxonomyLevel	Umbrella
288	TaxonomyValue	Education
288	Color	#d95f02
288	Line	Education
289	Percentile	0.87
289	MeanFractionalPathLength	0.6154222766217871
289	TaxonomyLevel	Umbrella
289	TaxonomyValue	Education
289	Color	#d95f02
289	Line	Education
290	Percentile	0.88
290	MeanFractionalPathLength	0.6160852713178294
290	TaxonomyLevel	Umbrella
290	TaxonomyValue	Education
290	Color	#d95f02
290	Line	Education
291	Percentile	0.89
291	MeanFractionalPathLength	0.618563851489188
291	TaxonomyLevel	Umbrella
291	TaxonomyValue	Education
291	Color	#d95f02
291	Line	Education
292	Percentile	0.9
292	MeanFractionalPathLength	0.6300602928509904
292	TaxonomyLevel	Umbrella
292	TaxonomyValue	Education
292	Color	#d95f02
292	Line	Education
293	Percentile	0.91
293	MeanFractionalPathLength	0.6359980620155039
293	TaxonomyLevel	Umbrella
293	TaxonomyValue	Education
293	Color	#d95f02
293	Line	Education
294	Percentile	0.92
294	MeanFractionalPathLength	0.6285852713178295
294	TaxonomyLevel	Umbrella
294	TaxonomyValue	Education
294	Color	#d95f02
294	Line	Education
295	Percentile	0.93
295	MeanFractionalPathLength	0.6307797537619699
295	TaxonomyLevel	Umbrella
295	TaxonomyValue	Education
295	Color	#d95f02
295	Line	Education
296	Percentile	0.9400000000000001
296	MeanFractionalPathLength	0.6413953488372093
296	TaxonomyLevel	Umbrella
296	TaxonomyValue	Education
296	Color	#d95f02
296	Line	Education
297	Percentile	0.9500000000000001
297	MeanFractionalPathLength	0.6437984496124031
297	TaxonomyLevel	Umbrella
297	TaxonomyValue	Education
297	Color	#d95f02
297	Line	Education
298	Percentile	0.96
298	MeanFractionalPathLength	0.6516795865633075
298	TaxonomyLevel	Umbrella
298	TaxonomyValue	Education
298	Color	#d95f02
298	Line	Education
299	Percentile	0.97
299	MeanFractionalPathLength	0.6573643410852713
299	TaxonomyLevel	Umbrella
299	TaxonomyValue	Education
299	Color	#d95f02
299	Line	Education
300	Percentile	0.98
300	MeanFractionalPathLength	0.6733111849390919
300	TaxonomyLevel	Umbrella
300	TaxonomyValue	Education
300	Color	#d95f02
300	Line	Education
301	Percentile	0.99
301	MeanFractionalPathLength	0.6870801033591731
301	TaxonomyLevel	Umbrella
301	TaxonomyValue	Education
301	Color	#d95f02
301	Line	Education
302	Percentile	1.0
302	MeanFractionalPathLength	0.673953488372093
302	TaxonomyLevel	Umbrella
302	TaxonomyValue	Education
302	Color	#d95f02
302	Line	Education
303	Percentile	0.0
303	MeanFractionalPathLength	0.4149130190796857
303	TaxonomyLevel	Umbrella
303	TaxonomyValue	Engineering
303	Color	#7570b3
303	Line	Engineering
304	Percentile	0.01
304	MeanFractionalPathLength	0.4132834757834758
304	TaxonomyLevel	Umbrella
304	TaxonomyValue	Engineering
304	Color	#7570b3
304	Line	Engineering
305	Percentile	0.02
305	MeanFractionalPathLength	0.4105902777777778
305	TaxonomyLevel	Umbrella
305	TaxonomyValue	Engineering
305	Color	#7570b3
305	Line	Engineering
306	Percentile	0.03
306	MeanFractionalPathLength	0.4105366941015089
306	TaxonomyLevel	Umbrella
306	TaxonomyValue	Engineering
306	Color	#7570b3
306	Line	Engineering
307	Percentile	0.04
307	MeanFractionalPathLength	0.4149305555555556
307	TaxonomyLevel	Umbrella
307	TaxonomyValue	Engineering
307	Color	#7570b3
307	Line	Engineering
308	Percentile	0.05
308	MeanFractionalPathLength	0.4105673133450911
308	TaxonomyLevel	Umbrella
308	TaxonomyValue	Engineering
308	Color	#7570b3
308	Line	Engineering
309	Percentile	0.06
309	MeanFractionalPathLength	0.4121840094062316
309	TaxonomyLevel	Umbrella
309	TaxonomyValue	Engineering
309	Color	#7570b3
309	Line	Engineering
310	Percentile	0.07
310	MeanFractionalPathLength	0.41560111699000585
310	TaxonomyLevel	Umbrella
310	TaxonomyValue	Engineering
310	Color	#7570b3
310	Line	Engineering
311	Percentile	0.08
311	MeanFractionalPathLength	0.4131760728982951
311	TaxonomyLevel	Umbrella
311	TaxonomyValue	Engineering
311	Color	#7570b3
311	Line	Engineering
312	Percentile	0.09
312	MeanFractionalPathLength	0.4117915263748597
312	TaxonomyLevel	Umbrella
312	TaxonomyValue	Engineering
312	Color	#7570b3
312	Line	Engineering
313	Percentile	0.1
313	MeanFractionalPathLength	0.41084455667789005
313	TaxonomyLevel	Umbrella
313	TaxonomyValue	Engineering
313	Color	#7570b3
313	Line	Engineering
314	Percentile	0.11
314	MeanFractionalPathLength	0.41280864197530864
314	TaxonomyLevel	Umbrella
314	TaxonomyValue	Engineering
314	Color	#7570b3
314	Line	Engineering
315	Percentile	0.12
315	MeanFractionalPathLength	0.4191651969429747
315	TaxonomyLevel	Umbrella
315	TaxonomyValue	Engineering
315	Color	#7570b3
315	Line	Engineering
316	Percentile	0.13
316	MeanFractionalPathLength	0.4210390946502057
316	TaxonomyLevel	Umbrella
316	TaxonomyValue	Engineering
316	Color	#7570b3
316	Line	Engineering
317	Percentile	0.14
317	MeanFractionalPathLength	0.41986331569664903
317	TaxonomyLevel	Umbrella
317	TaxonomyValue	Engineering
317	Color	#7570b3
317	Line	Engineering
318	Percentile	0.15
318	MeanFractionalPathLength	0.42754262198706644
318	TaxonomyLevel	Umbrella
318	TaxonomyValue	Engineering
318	Color	#7570b3
318	Line	Engineering
319	Percentile	0.16
319	MeanFractionalPathLength	0.4337471941638608
319	TaxonomyLevel	Umbrella
319	TaxonomyValue	Engineering
319	Color	#7570b3
319	Line	Engineering
320	Percentile	0.17
320	MeanFractionalPathLength	0.43080106621773284
320	TaxonomyLevel	Umbrella
320	TaxonomyValue	Engineering
320	Color	#7570b3
320	Line	Engineering
321	Percentile	0.18
321	MeanFractionalPathLength	0.4339576318742986
321	TaxonomyLevel	Umbrella
321	TaxonomyValue	Engineering
321	Color	#7570b3
321	Line	Engineering
322	Percentile	0.19
322	MeanFractionalPathLength	0.434891240446796
322	TaxonomyLevel	Umbrella
322	TaxonomyValue	Engineering
322	Color	#7570b3
322	Line	Engineering
323	Percentile	0.2
323	MeanFractionalPathLength	0.43805114638447973
323	TaxonomyLevel	Umbrella
323	TaxonomyValue	Engineering
323	Color	#7570b3
323	Line	Engineering
324	Percentile	0.21
324	MeanFractionalPathLength	0.44539976484420934
324	TaxonomyLevel	Umbrella
324	TaxonomyValue	Engineering
324	Color	#7570b3
324	Line	Engineering
325	Percentile	0.22
325	MeanFractionalPathLength	0.44556677890011226
325	TaxonomyLevel	Umbrella
325	TaxonomyValue	Engineering
325	Color	#7570b3
325	Line	Engineering
326	Percentile	0.23
326	MeanFractionalPathLength	0.44679433221099896
326	TaxonomyLevel	Umbrella
326	TaxonomyValue	Engineering
326	Color	#7570b3
326	Line	Engineering
327	Percentile	0.24
327	MeanFractionalPathLength	0.4487233445566779
327	TaxonomyLevel	Umbrella
327	TaxonomyValue	Engineering
327	Color	#7570b3
327	Line	Engineering
328	Percentile	0.25
328	MeanFractionalPathLength	0.44896384479717816
328	TaxonomyLevel	Umbrella
328	TaxonomyValue	Engineering
328	Color	#7570b3
328	Line	Engineering
329	Percentile	0.26
329	MeanFractionalPathLength	0.4453630217519106
329	TaxonomyLevel	Umbrella
329	TaxonomyValue	Engineering
329	Color	#7570b3
329	Line	Engineering
330	Percentile	0.27
330	MeanFractionalPathLength	0.4552101704879483
330	TaxonomyLevel	Umbrella
330	TaxonomyValue	Engineering
330	Color	#7570b3
330	Line	Engineering
331	Percentile	0.28
331	MeanFractionalPathLength	0.4570840681951793
331	TaxonomyLevel	Umbrella
331	TaxonomyValue	Engineering
331	Color	#7570b3
331	Line	Engineering
332	Percentile	0.29
332	MeanFractionalPathLength	0.46047278338945
332	TaxonomyLevel	Umbrella
332	TaxonomyValue	Engineering
332	Color	#7570b3
332	Line	Engineering
333	Percentile	0.3
[truncated: 3,455 more rows]
