# Supplementary material for: Quantifying hierarchy and dynamics in US faculty hiring and retention
Source: Nature. 2022 Sep 21;610(7930):120–7. doi: 10.1038/s41586-022-05222-x (PMC9534765; doi:10.1038/s41586-022-05222-x)
Supplement: Supplementary file 11 — Source Data Extended Data Fig. 3. [file 41586_2022_5222_MOESM11_ESM.csv]

Element	Attribute	Value
0	TaxonomyLevel	Academia
0	TaxonomyValue	Academia
0	LogOdds	0.01021220601965045
0	P	4.3719382739051334e-07
0	CareerAgeBin	0-10
0	Color	#45A1F8
1	TaxonomyLevel	Umbrella
1	TaxonomyValue	Applied Sciences
1	LogOdds	0.07885750801805011
1	P	7.829363476476365e-28
1	CareerAgeBin	0-10
1	Color	#1b9e77
2	TaxonomyLevel	Umbrella
2	TaxonomyValue	Education
2	LogOdds	0.00105382734865137
2	P	0.8862810801957097
2	CareerAgeBin	0-10
2	Color	#d95f02
3	TaxonomyLevel	Umbrella
3	TaxonomyValue	Engineering
3	LogOdds	0.00550148381356087
3	P	0.4821877223146074
3	CareerAgeBin	0-10
3	Color	#7570b3
4	TaxonomyLevel	Umbrella
4	TaxonomyValue	Humanities
4	LogOdds	0.00842219910007843
4	P	0.3335104630722416
4	CareerAgeBin	0-10
4	Color	#66a61e
5	TaxonomyLevel	Umbrella
5	TaxonomyValue	Mathematics and Computing
5	LogOdds	-0.01144944979025814
5	P	0.281775085450777
5	CareerAgeBin	0-10
5	Color	#e7298a
6	TaxonomyLevel	Umbrella
6	TaxonomyValue	Medicine and Health
6	LogOdds	0.05730676208964911
6	P	2.633306309630177e-57
6	CareerAgeBin	0-10
6	Color	#e6ab02
7	TaxonomyLevel	Umbrella
7	TaxonomyValue	Natural Sciences
7	LogOdds	-0.00383932445910403
7	P	0.5117607156790545
7	CareerAgeBin	0-10
7	Color	#a6761d
8	TaxonomyLevel	Umbrella
8	TaxonomyValue	Social Sciences
8	LogOdds	-0.02834280167650021
8	P	0.0002200864332358
8	CareerAgeBin	0-10
8	Color	#666666
9	TaxonomyLevel	Academia
9	TaxonomyValue	Academia
9	LogOdds	0.07255340294560204
9	P	2.6660339655752567e-279
9	CareerAgeBin	11-20
9	Color	#45A1F8
10	TaxonomyLevel	Umbrella
10	TaxonomyValue	Applied Sciences
10	LogOdds	0.12489114537173769
10	P	6.998410476487488e-70
10	CareerAgeBin	11-20
10	Color	#1b9e77
11	TaxonomyLevel	Umbrella
11	TaxonomyValue	Education
11	LogOdds	0.0757901236541861
11	P	4.195367593236699e-27
11	CareerAgeBin	11-20
11	Color	#d95f02
12	TaxonomyLevel	Umbrella
12	TaxonomyValue	Engineering
12	LogOdds	0.07982253404343881
12	P	1.9821168019157512e-39
12	CareerAgeBin	11-20
12	Color	#7570b3
13	TaxonomyLevel	Umbrella
13	TaxonomyValue	Humanities
13	LogOdds	0.06838516633275497
13	P	2.089849339191704e-30
13	CareerAgeBin	11-20
13	Color	#66a61e
14	TaxonomyLevel	Umbrella
14	TaxonomyValue	Mathematics and Computing
14	LogOdds	0.08244266898935235
14	P	1.3105432763969e-25
14	CareerAgeBin	11-20
14	Color	#e7298a
15	TaxonomyLevel	Umbrella
15	TaxonomyValue	Medicine and Health
15	LogOdds	0.12859228926580232
15	P	2.9509124367859065e-238
15	CareerAgeBin	11-20
15	Color	#e6ab02
16	TaxonomyLevel	Umbrella
16	TaxonomyValue	Natural Sciences
16	LogOdds	0.06618424480300747
16	P	1.8819077626250032e-50
16	CareerAgeBin	11-20
16	Color	#a6761d
17	TaxonomyLevel	Umbrella
17	TaxonomyValue	Social Sciences
17	LogOdds	0.06512633139777321
17	P	2.1716723156048287e-22
17	CareerAgeBin	11-20
17	Color	#666666
18	TaxonomyLevel	Academia
18	TaxonomyValue	Academia
18	LogOdds	0.1493634730977988
18	P	0.0
18	CareerAgeBin	21-30
18	Color	#45A1F8
19	TaxonomyLevel	Umbrella
19	TaxonomyValue	Applied Sciences
19	LogOdds	0.22689411533293086
19	P	3.9260096928813787e-163
19	CareerAgeBin	21-30
19	Color	#1b9e77
20	TaxonomyLevel	Umbrella
20	TaxonomyValue	Education
20	LogOdds	0.12397329633600958
20	P	5.875634886138457e-35
20	CareerAgeBin	21-30
20	Color	#d95f02
21	TaxonomyLevel	Umbrella
21	TaxonomyValue	Engineering
21	LogOdds	0.12712071368465588
21	P	6.679846732769633e-81
21	CareerAgeBin	21-30
21	Color	#7570b3
22	TaxonomyLevel	Umbrella
22	TaxonomyValue	Humanities
22	LogOdds	0.14391293541943723
22	P	5.68735564227896e-77
22	CareerAgeBin	21-30
22	Color	#66a61e
23	TaxonomyLevel	Umbrella
23	TaxonomyValue	Mathematics and Computing
23	LogOdds	0.16563833452724103
23	P	2.858026308648417e-74
23	CareerAgeBin	21-30
23	Color	#e7298a
24	TaxonomyLevel	Umbrella
24	TaxonomyValue	Medicine and Health
24	LogOdds	0.2081937151847689
24	P	0.0
24	CareerAgeBin	21-30
24	Color	#e6ab02
25	TaxonomyLevel	Umbrella
25	TaxonomyValue	Natural Sciences
25	LogOdds	0.14564227025202542
25	P	7.227515074651204e-169
25	CareerAgeBin	21-30
25	Color	#a6761d
26	TaxonomyLevel	Umbrella
26	TaxonomyValue	Social Sciences
26	LogOdds	0.189574973493264
26	P	1.6812019716709657e-102
26	CareerAgeBin	21-30
26	Color	#666666
27	TaxonomyLevel	Academia
27	TaxonomyValue	Academia
27	LogOdds	0.1881340503995967
27	P	0.0
27	CareerAgeBin	31-40
27	Color	#45A1F8
28	TaxonomyLevel	Umbrella
28	TaxonomyValue	Applied Sciences
28	LogOdds	0.21501290112549679
28	P	4.35415060213082e-55
28	CareerAgeBin	31-40
28	Color	#1b9e77
29	TaxonomyLevel	Umbrella
29	TaxonomyValue	Education
29	LogOdds	0.13180768762365486
29	P	3.505546272378251e-11
29	CareerAgeBin	31-40
29	Color	#d95f02
30	TaxonomyLevel	Umbrella
30	TaxonomyValue	Engineering
30	LogOdds	0.22128802219483243
30	P	3.197107262768507e-89
30	CareerAgeBin	31-40
30	Color	#7570b3
31	TaxonomyLevel	Umbrella
31	TaxonomyValue	Humanities
31	LogOdds	0.0938725311624257
31	P	9.315732658614613e-14
31	CareerAgeBin	31-40
31	Color	#66a61e
32	TaxonomyLevel	Umbrella
32	TaxonomyValue	Mathematics and Computing
32	LogOdds	0.2618109963932181
32	P	8.609914577532486e-57
32	CareerAgeBin	31-40
32	Color	#e7298a
33	TaxonomyLevel	Umbrella
33	TaxonomyValue	Medicine and Health
33	LogOdds	0.20542497632827605
33	P	6.461130909996387e-108
33	CareerAgeBin	31-40
33	Color	#e6ab02
34	TaxonomyLevel	Umbrella
34	TaxonomyValue	Natural Sciences
34	LogOdds	0.16970258261659985
34	P	7.551634229044297e-88
34	CareerAgeBin	31-40
34	Color	#a6761d
35	TaxonomyLevel	Umbrella
35	TaxonomyValue	Social Sciences
35	LogOdds	0.24808450686639172
35	P	7.019919111666027e-54
35	CareerAgeBin	31-40
35	Color	#666666
