# Supplementary material for: Quantifying hierarchy and dynamics in US faculty hiring and retention
Source: Nature. 2022 Sep 21;610(7930):120–7. doi: 10.1038/s41586-022-05222-x (PMC9534765; doi:10.1038/s41586-022-05222-x)
Supplement: Supplementary file 12 — Source Data Extended Data Fig. 4. [file 41586_2022_5222_MOESM12_ESM.csv]

Subfigure	Element	Attribute	Value
A	0	TaxonomyLevel	Academia
A	0	TaxonomyValue	Academia
A	0	ExistingFacultySlope	0.10334505923539491
A	0	NewFacultySlope	0.0094119872511173
A	0	ExistingFaculty-P	0.0
A	0	NewFaculty-P	0.0321548674228942
A	0	Color	#45A1F8
A	0	TaxonomyLevel	Umbrella
A	0	TaxonomyValue	Applied Sciences
A	0	ExistingFacultySlope	0.16439833952050084
A	0	NewFacultySlope	0.08710421573495758
A	0	ExistingFaculty-P	1.8076474880265905e-65
A	0	NewFaculty-P	5.112927809910704e-07
A	0	Color	#1b9e77
A	0	TaxonomyLevel	Umbrella
A	0	TaxonomyValue	Education
A	0	ExistingFacultySlope	0.09677511557055449
A	0	NewFacultySlope	-0.01750274099157746
A	0	ExistingFaculty-P	1.0212509341481803e-26
A	0	NewFaculty-P	0.3903301906908302
A	0	Color	#d95f02
A	0	TaxonomyLevel	Umbrella
A	0	TaxonomyValue	Engineering
A	0	ExistingFacultySlope	0.14907202945110584
A	0	NewFacultySlope	-0.00791740120562877
A	0	ExistingFaculty-P	8.995489856309823e-77
A	0	NewFaculty-P	0.565025046849816
A	0	Color	#7570b3
A	0	TaxonomyLevel	Umbrella
A	0	TaxonomyValue	Humanities
A	0	ExistingFacultySlope	0.11065252716590299
A	0	NewFacultySlope	0.016527262396727728
A	0	ExistingFaculty-P	2.721030636180661e-35
A	0	NewFaculty-P	0.3903301906908302
A	0	Color	#66a61e
A	0	TaxonomyLevel	Umbrella
A	0	TaxonomyValue	Mathematics and Computing
A	0	ExistingFacultySlope	0.1324482075928747
A	0	NewFacultySlope	-0.03007334975546483
A	0	ExistingFaculty-P	4.15373443423458e-35
A	0	NewFaculty-P	0.165346361975038
A	0	Color	#e7298a
A	0	TaxonomyLevel	Umbrella
A	0	TaxonomyValue	Medicine and Health
A	0	ExistingFacultySlope	0.12507312181461222
A	0	NewFacultySlope	0.05877992968898097
A	0	ExistingFaculty-P	7.903540064723935e-144
A	0	NewFaculty-P	5.482539789910188e-12
A	0	Color	#e6ab02
A	0	TaxonomyLevel	Umbrella
A	0	TaxonomyValue	Natural Sciences
A	0	ExistingFacultySlope	0.1048469979860733
A	0	NewFacultySlope	-0.01181243272521007
A	0	ExistingFaculty-P	1.0464145047358e-85
A	0	NewFaculty-P	0.3903301906908302
A	0	Color	#a6761d
A	0	TaxonomyLevel	Umbrella
A	0	TaxonomyValue	Social Sciences
A	0	ExistingFacultySlope	0.10881797659889676
A	0	NewFacultySlope	-0.024612464381941552
A	0	ExistingFaculty-P	2.2209308364773464e-32
A	0	NewFaculty-P	0.2741670171378047
A	0	Color	#666666
B	0	TaxonomyLevel	Academia
B	0	TaxonomyValue	Academia
B	0	ExistingFacultySlope	0.00237204593921409
B	0	NewFacultySlope	0.0673445146268144
B	0	ExistingFaculty-P	0.1487021848059969
B	0	NewFaculty-P	3.1925511088961716e-35
B	0	Color	#45A1F8
B	0	TaxonomyLevel	Umbrella
B	0	TaxonomyValue	Applied Sciences
B	0	ExistingFacultySlope	0.0457841124875445
B	0	NewFacultySlope	0.1295956221264551
B	0	ExistingFaculty-P	1.6176820248661234e-14
B	0	NewFaculty-P	3.2802402931845674e-16
B	0	Color	#1b9e77
B	0	TaxonomyLevel	Umbrella
B	0	TaxonomyValue	Education
B	0	ExistingFacultySlope	-0.06767757910249297
B	0	NewFacultySlope	0.10159993049221679
B	0	ExistingFaculty-P	1.83807167277066e-07
B	0	NewFaculty-P	0.0345746421125894
B	0	Color	#d95f02
B	0	TaxonomyLevel	Umbrella
B	0	TaxonomyValue	Engineering
B	0	ExistingFacultySlope	-0.03699193412043799
B	0	NewFacultySlope	0.04296737360984419
B	0	ExistingFaculty-P	2.6744655224355093e-09
B	0	NewFaculty-P	0.0076783414563411
B	0	Color	#7570b3
B	0	TaxonomyLevel	Umbrella
B	0	TaxonomyValue	Humanities
B	0	ExistingFacultySlope	-0.00967871457159932
B	0	NewFacultySlope	0.05069095457007043
B	0	ExistingFaculty-P	0.0119774922517521
B	0	NewFaculty-P	0.0014730571115319
B	0	Color	#66a61e
B	0	TaxonomyLevel	Umbrella
B	0	TaxonomyValue	Mathematics and Computing
B	0	ExistingFacultySlope	-0.00936202463183773
B	0	NewFacultySlope	0.041158411911868795
B	0	ExistingFaculty-P	0.1167564863990239
B	0	NewFaculty-P	0.0027299573805134
B	0	Color	#e7298a
B	0	TaxonomyLevel	Umbrella
B	0	TaxonomyValue	Medicine and Health
B	0	ExistingFacultySlope	-0.036979328044706314
B	0	NewFacultySlope	0.10448610297023353
B	0	ExistingFaculty-P	8.145917055765668e-20
B	0	NewFaculty-P	1.105330523640636e-08
B	0	Color	#e6ab02
B	0	TaxonomyLevel	Umbrella
B	0	TaxonomyValue	Natural Sciences
B	0	ExistingFacultySlope	-0.02144152301294584
B	0	NewFacultySlope	-0.015887067740566592
B	0	ExistingFaculty-P	2.7501289716638518e-11
B	0	NewFaculty-P	0.2239799062286021
B	0	Color	#a6761d
B	0	TaxonomyLevel	Umbrella
B	0	TaxonomyValue	Social Sciences
B	0	ExistingFacultySlope	0.057306179619239714
B	0	NewFacultySlope	0.05968017348765137
B	0	ExistingFaculty-P	5.679218543760244e-12
B	0	NewFaculty-P	0.0007390056474393
B	0	Color	#666666
C	0	TaxonomyLevel	Academia
C	0	TaxonomyValue	Academia
C	0	ExistingFacultySlope	-0.02186451427933761
C	0	NewFacultySlope	-0.02733184461046707
C	0	ExistingFaculty-P	5.847962627526558e-48
C	0	NewFaculty-P	5.859322378874509e-20
C	0	Color	#45A1F8
C	0	TaxonomyLevel	Umbrella
C	0	TaxonomyValue	Applied Sciences
C	0	ExistingFacultySlope	-0.014176972533349468
C	0	NewFacultySlope	-0.017134341510684138
C	0	ExistingFaculty-P	0.0140629365141623
C	0	NewFaculty-P	0.0732979676776585
C	0	Color	#1b9e77
C	0	TaxonomyLevel	Umbrella
C	0	TaxonomyValue	Education
C	0	ExistingFacultySlope	-0.02361244459001479
C	0	NewFacultySlope	-0.026524530866507152
C	0	ExistingFaculty-P	0.000300899742638
C	0	NewFaculty-P	0.0528071638039712
C	0	Color	#d95f02
C	0	TaxonomyLevel	Umbrella
C	0	TaxonomyValue	Engineering
C	0	ExistingFacultySlope	0.02917648913870836
C	0	NewFacultySlope	0.08323448341428036
C	0	ExistingFaculty-P	0.0001490593147825
C	0	NewFaculty-P	7.950150446791251e-11
C	0	Color	#7570b3
C	0	TaxonomyLevel	Umbrella
C	0	TaxonomyValue	Humanities
C	0	ExistingFacultySlope	0.02017912229805134
C	0	NewFacultySlope	0.016811665275853628
C	0	ExistingFaculty-P	2.055478605615961e-07
C	0	NewFaculty-P	0.0528071638039712
C	0	Color	#66a61e
C	0	TaxonomyLevel	Umbrella
C	0	TaxonomyValue	Mathematics and Computing
C	0	ExistingFacultySlope	-0.027690806015342972
C	0	NewFacultySlope	-0.01995500745805605
C	0	ExistingFaculty-P	0.0001490593147825
C	0	NewFaculty-P	0.0816023310271165
C	0	Color	#e7298a
C	0	TaxonomyLevel	Umbrella
C	0	TaxonomyValue	Medicine and Health
C	0	ExistingFacultySlope	-0.035460346069566204
C	0	NewFacultySlope	-0.01586750086620977
C	0	ExistingFaculty-P	1.151824786503188e-22
C	0	NewFaculty-P	0.0711170895627908
C	0	Color	#e6ab02
C	0	TaxonomyLevel	Umbrella
C	0	TaxonomyValue	Natural Sciences
C	0	ExistingFacultySlope	-0.0102429296672785
C	0	NewFacultySlope	-0.0188918544493208
C	0	ExistingFaculty-P	0.0020878557521552
C	0	NewFaculty-P	0.0687249717319936
C	0	Color	#a6761d
C	0	TaxonomyLevel	Umbrella
C	0	TaxonomyValue	Social Sciences
C	0	ExistingFacultySlope	-0.02195512580388256
C	0	NewFacultySlope	-0.043484608530730565
C	0	ExistingFaculty-P	4.2279622308935965e-06
C	0	NewFaculty-P	5.7048675725823025e-08
C	0	Color	#666666
